# Supplementary material for: Diagnosing the Information Limits of In Vitro Drug Release from PLGA Microparticle Data
Source: Pharmaceutics. 2026 Jun 29;18(7):805. doi: 10.3390/pharmaceutics18070805 (PMC13414694; doi:10.3390/pharmaceutics18070805)
Supplement: Supplementary file 1 [file pharmaceutics-18-00805-s001.zip]

Archive with 4 entries (4 files):
- Supplementary Dataset S1 - Dataset PLGA Microparticles.xlsx
- Supplementary Table S1 - Source DOI inventory.xlsx
- Supplementary Table S2 - Modeling Outputs.xlsx
- Supplementary Table S3 - Harmonized formulation method categories and frequencies.xlsx
