# Supplementary material for: Diagnosing the Information Limits of In Vitro Drug Release from PLGA Microparticle Data
Source: Pharmaceutics. 2026 Jun 29;18(7):805. doi: 10.3390/pharmaceutics18070805 (PMC13414694; doi:10.3390/pharmaceutics18070805)
Supplement: Supplementary file 1 [file pharmaceutics-18-00805-s001.zip › Supplementary Dataset S1 - Dataset PLGA Microparticles.xlsx]

## Sheet: Sheet1
Formulation Index	Drug MW	Drug TPSA	Drug LogP	Polymer MW	LA/GA	Initial Drug-to-Polymer Ratio	Particle Size	Drug Loading Capacity	Drug Encapsulation Efficiency	Solubility Enhancer Concentration	Time	Release
1	639.83	116.04	5.7289	75	3	0.666667	47.723	35.41	88.3	0.5	0	0
1	639.83	116.04	5.7289	75	3	0.666667	47.723	35.41	88.3	0.5	1.88976	0.0626223
1	639.83	116.04	5.7289	75	3	0.666667	47.723	35.41	88.3	0.5	7.1811	0.0567515
1	639.83	116.04	5.7289	75	3	0.666667	47.723	35.41	88.3	0.5	13.9843	0.0587084
1	639.83	116.04	5.7289	75	3	0.666667	47.723	35.41	88.3	0.5	27.9685	0.0587084
1	639.83	116.04	5.7289	75	3	0.666667	47.723	35.41	88.3	0.5	48.7559	0.0489237
1	639.83	116.04	5.7289	75	3	0.666667	47.723	35.41	88.3	0.5	62.7402	0.0450098
1	639.83	116.04	5.7289	75	3	0.666667	47.723	35.41	88.3	0.5	69.5433	0.0450098
1	639.83	116.04	5.7289	75	3	0.666667	47.723	35.41	88.3	0.5	76.7244	0.0469667
1	639.83	116.04	5.7289	75	3	0.666667	47.723	35.41	88.3	0.5	107.717	0.0821918
1	639.83	116.04	5.7289	75	3	0.666667	47.723	35.41	88.3	0.5	143.622	0.0998043
1	639.83	116.04	5.7289	75	3	0.666667	47.723	35.41	88.3	0.5	164.031	0.217221
1	639.83	116.04	5.7289	75	3	0.666667	47.723	35.41	88.3	0.5	179.906	0.598826
1	639.83	116.04	5.7289	75	3	0.666667	47.723	35.41	88.3	0.5	193.89	0.818004
1	639.83	116.04	5.7289	75	3	0.666667	47.723	35.41	88.3	0.5	219.969	0.917808
1	639.83	116.04	5.7289	75	3	0.666667	47.723	35.41	88.3	0.5	237.732	0.917808
2	392.467	94.83	1.8957	12	1	0.111111	1.8	6.6	66	0	0	0
2	392.467	94.83	1.8957	12	1	0.111111	1.8	6.6	66	0	0.991911	0.575135
2	392.467	94.83	1.8957	12	1	0.111111	1.8	6.6	66	0	2.00355	0.698655
2	392.467	94.83	1.8957	12	1	0.111111	1.8	6.6	66	0	3.04961	0.77916
2	392.467	94.83	1.8957	12	1	0.111111	1.8	6.6	66	0	5.03218	0.894485
2	392.467	94.83	1.8957	12	1	0.111111	1.8	6.6	66	0	7.01242	0.945294
2	392.467	94.83	1.8957	12	1	0.111111	1.8	6.6	66	0	9.99831	0.952957
2	392.467	94.83	1.8957	12	1	0.111111	1.8	6.6	66	0	14.028	0.979297
2	392.467	94.83	1.8957	12	1	0.111111	1.8	6.6	66	0	18.0212	0.989513
2	392.467	94.83	1.8957	12	1	0.111111	1.8	6.6	66	0	20.0357	0.991931
3	392.467	94.83	1.8957	12	1	0.111111	12.5	8.6	85.9	0	0	0
3	392.467	94.83	1.8957	12	1	0.111111	12.5	8.6	85.9	0	1.01357	0.177283
3	392.467	94.83	1.8957	12	1	0.111111	12.5	8.6	85.9	0	2.02231	0.220158
3	392.467	94.83	1.8957	12	1	0.111111	12.5	8.6	85.9	0	2.99826	0.351748
3	392.467	94.83	1.8957	12	1	0.111111	12.5	8.6	85.9	0	5.01806	0.502014
3	392.467	94.83	1.8957	12	1	0.111111	12.5	8.6	85.9	0	7.0363	0.609269
3	392.467	94.83	1.8957	12	1	0.111111	12.5	8.6	85.9	0	10.0301	0.837362
3	392.467	94.83	1.8957	12	1	0.111111	12.5	8.6	85.9	0	13.9903	0.930915
3	392.467	94.83	1.8957	12	1	0.111111	12.5	8.6	85.9	0	18.0199	0.954567
3	392.467	94.83	1.8957	12	1	0.111111	12.5	8.6	85.9	0	20.035	0.973114
4	392.467	94.83	1.8957	12	1	0.111111	29.3	8.7	86.8	0	0	0
4	392.467	94.83	1.8957	12	1	0.111111	29.3	8.7	86.8	0	0.974409	0.0885787
4	392.467	94.83	1.8957	12	1	0.111111	29.3	8.7	86.8	0	1.98276	0.120701
4	392.467	94.83	1.8957	12	1	0.111111	29.3	8.7	86.8	0	2.9942	0.238845
4	392.467	94.83	1.8957	12	1	0.111111	29.3	8.7	86.8	0	4.97774	0.381051
4	392.467	94.83	1.8957	12	1	0.111111	29.3	8.7	86.8	0	6.99743	0.528629
4	392.467	94.83	1.8957	12	1	0.111111	29.3	8.7	86.8	0	10.0323	0.899189
4	392.467	94.83	1.8957	12	1	0.111111	29.3	8.7	86.8	0	13.9922	0.98199
4	392.467	94.83	1.8957	12	1	0.111111	29.3	8.7	86.8	0	18.0567	0.976068
4	392.467	94.83	1.8957	12	1	0.111111	29.3	8.7	86.8	0	20.0358	0.994619
5	392.467	94.83	1.8957	12	1	0.111111	58	9	90.1	0	0	0
5	392.467	94.83	1.8957	12	1	0.111111	58	9	90.1	0	1.00941	0.0616923
5	392.467	94.83	1.8957	12	1	0.111111	58	9	90.1	0	1.98179	0.0938197
5	392.467	94.83	1.8957	12	1	0.111111	58	9	90.1	0	2.99285	0.201211
5	392.467	94.83	1.8957	12	1	0.111111	58	9	90.1	0	5.01216	0.338036
5	392.467	94.83	1.8957	12	1	0.111111	58	9	90.1	0	6.99656	0.504436
5	392.467	94.83	1.8957	12	1	0.111111	58	9	90.1	0	10.0665	0.848109
5	392.467	94.83	1.8957	12	1	0.111111	58	9	90.1	0	14.0629	0.949723
5	392.467	94.83	1.8957	12	1	0.111111	58	9	90.1	0	18.0196	0.943815
5	392.467	94.83	1.8957	12	1	0.111111	58	9	90.1	0	20.035	0.973114
6	392.467	94.83	1.8957	31	1	0.111111	1.5	5.8	58.1	0	0	0
6	392.467	94.83	1.8957	31	1	0.111111	1.5	5.8	58.1	0	1.0522	0.148541
6	392.467	94.83	1.8957	31	1	0.111111	1.5	5.8	58.1	0	2.1096	0.198939
6	392.467	94.83	1.8957	31	1	0.111111	1.5	5.8	58.1	0	3.06043	0.259947
6	392.467	94.83	1.8957	31	1	0.111111	1.5	5.8	58.1	0	5.06894	0.366048
6	392.467	94.83	1.8957	31	1	0.111111	1.5	5.8	58.1	0	7.08054	0.413793
6	392.467	94.83	1.8957	31	1	0.111111	1.5	5.8	58.1	0	10.0933	0.572944
6	392.467	94.83	1.8957	31	1	0.111111	1.5	5.8	58.1	0	14.0025	0.819629
6	392.467	94.83	1.8957	31	1	0.111111	1.5	5.8	58.1	0	18.0281	0.870027
6	392.467	94.83	1.8957	31	1	0.111111	1.5	5.8	58.1	0	20.9402	0.928382
6	392.467	94.83	1.8957	31	1	0.111111	1.5	5.8	58.1	0	23.959	0.973475
6	392.467	94.83	1.8957	31	1	0.111111	1.5	5.8	58.1	0	27.8806	0.986737
6	392.467	94.83	1.8957	31	1	0.111111	1.5	5.8	58.1	0	29.947	1
7	392.467	94.83	1.8957	31	1	0.111111	12.9	7.5	75.3	0	0	0
7	392.467	94.83	1.8957	31	1	0.111111	12.9	7.5	75.3	0	1.05768	0.0450928
7	392.467	94.83	1.8957	31	1	0.111111	12.9	7.5	75.3	0	2.06419	0.0557029
7	392.467	94.83	1.8957	31	1	0.111111	12.9	7.5	75.3	0	3.06999	0.0795756
7	392.467	94.83	1.8957	31	1	0.111111	12.9	7.5	75.3	0	5.02788	0.140584
7	392.467	94.83	1.8957	31	1	0.111111	12.9	7.5	75.3	0	7.03991	0.180371
7	392.467	94.83	1.8957	31	1	0.111111	12.9	7.5	75.3	0	10.1089	0.278515
7	392.467	94.83	1.8957	31	1	0.111111	12.9	7.5	75.3	0	14.0219	0.453581
7	392.467	94.83	1.8957	31	1	0.111111	12.9	7.5	75.3	0	17.9828	0.724138
7	392.467	94.83	1.8957	31	1	0.111111	12.9	7.5	75.3	0	20.9434	0.867374
7	392.467	94.83	1.8957	31	1	0.111111	12.9	7.5	75.3	0	24.0165	0.888594
7	392.467	94.83	1.8957	31	1	0.111111	12.9	7.5	75.3	0	27.9888	0.944297
7	392.467	94.83	1.8957	31	1	0.111111	12.9	7.5	75.3	0	29.947	1
8	392.467	94.83	1.8957	31	1	0.111111	34.8	8.5	85.3	0	0	0
8	392.467	94.83	1.8957	31	1	0.111111	34.8	8.5	85.3	0	1.05881	0.0238727
8	392.467	94.83	1.8957	31	1	0.111111	34.8	8.5	85.3	0	2.11817	0.0371353
8	392.467	94.83	1.8957	31	1	0.111111	34.8	8.5	85.3	0	3.07097	0.061008
8	392.467	94.83	1.8957	31	1	0.111111	34.8	8.5	85.3	0	5.08426	0.0769231
8	392.467	94.83	1.8957	31	1	0.111111	34.8	8.5	85.3	0	7.04413	0.100796
8	392.467	94.83	1.8957	31	1	0.111111	34.8	8.5	85.3	0	10.062	0.164456
8	392.467	94.83	1.8957	31	1	0.111111	34.8	8.5	85.3	0	14.0234	0.424403
8	392.467	94.83	1.8957	31	1	0.111111	34.8	8.5	85.3	0	18.0341	0.755968
8	392.467	94.83	1.8957	31	1	0.111111	34.8	8.5	85.3	0	20.9931	0.931034
8	392.467	94.83	1.8957	31	1	0.111111	34.8	8.5	85.3	0	23.9597	0.960212
8	392.467	94.83	1.8957	31	1	0.111111	34.8	8.5	85.3	0	27.9331	0.994695
8	392.467	94.83	1.8957	31	1	0.111111	34.8	8.5	85.3	0	29.947	1
9	392.467	94.83	1.8957	31	1	0.111111	61.3	8.6	86.1	0	0	0
9	392.467	94.83	1.8957	31	1	0.111111	61.3	8.6	86.1	0	1.11223	0.0159151
9	392.467	94.83	1.8957	31	1	0.111111	61.3	8.6	86.1	0	2.11874	0.0265252
9	392.467	94.83	1.8957	31	1	0.111111	61.3	8.6	86.1	0	3.07238	0.0344828
9	392.467	94.83	1.8957	31	1	0.111111	61.3	8.6	86.1	0	5.03295	0.0450928
9	392.467	94.83	1.8957	31	1	0.111111	61.3	8.6	86.1	0	7.0991	0.0636605
9	392.467	94.83	1.8957	31	1	0.111111	61.3	8.6	86.1	0	10.062	0.164456
9	392.467	94.83	1.8957	31	1	0.111111	61.3	8.6	86.1	0	13.9697	0.437666
9	392.467	94.83	1.8957	31	1	0.111111	61.3	8.6	86.1	0	17.9811	0.755968
9	392.467	94.83	1.8957	31	1	0.111111	61.3	8.6	86.1	0	20.9933	0.925729
9	392.467	94.83	1.8957	31	1	0.111111	61.3	8.6	86.1	0	23.9057	0.97878
9	392.467	94.83	1.8957	31	1	0.111111	61.3	8.6	86.1	0	27.9334	0.98939
9	392.467	94.83	1.8957	31	1	0.111111	61.3	8.6	86.1	0	29.947	1
10	392.467	94.83	1.8957	12	1	0.0526316	35	4.3	86	0	0	0
10	392.467	94.83	1.8957	12	1	0.0526316	35	4.3	86	0	1.06943	0.0614251
10	392.467	94.83	1.8957	12	1	0.0526316	35	4.3	86	0	2.04051	0.152334
10	392.467	94.83	1.8957	12	1	0.0526316	35	4.3	86	0	3.04134	0.326781
10	392.467	94.83	1.8957	12	1	0.0526316	35	4.3	86	0	5.01819	0.439803
10	392.467	94.83	1.8957	12	1	0.0526316	35	4.3	86	0	6.98682	0.805897
10	392.467	94.83	1.8957	12	1	0.0526316	35	4.3	86	0	10.0013	0.960688
10	392.467	94.83	1.8957	12	1	0.0526316	35	4.3	86	0	12.9554	0.972973
10	392.467	94.83	1.8957	12	1	0.0526316	35	4.3	86	0	15.0007	0.977887
10	392.467	94.83	1.8957	12	1	0.0526316	35	4.3	86	0	17.9547	0.995086
10	392.467	94.83	1.8957	12	1	0.0526316	35	4.3	86	0	19.9676	0.997543
11	392.467	94.83	1.8957	12	1	0.176471	35	12.6	84	0	0	0
11	392.467	94.83	1.8957	12	1	0.176471	35	12.6	84	0	1.03641	0.0786241
11	392.467	94.83	1.8957	12	1	0.176471	35	12.6	84	0	2.04019	0.162162
11	392.467	94.83	1.8957	12	1	0.176471	35	12.6	84	0	3.04238	0.29484
11	392.467	94.83	1.8957	12	1	0.176471	35	12.6	84	0	5.01938	0.402948
11	392.467	94.83	1.8957	12	1	0.176471	35	12.6	84	0	6.95643	0.742015
11	392.467	94.83	1.8957	12	1	0.176471	35	12.6	84	0	9.8379	0.992629
11	392.467	94.83	1.8957	12	1	0.176471	35	12.6	84	0	12.9872	0.995086
11	392.467	94.83	1.8957	12	1	0.176471	35	12.6	84	0	14.9677	0.995086
11	392.467	94.83	1.8957	12	1	0.176471	35	12.6	84	0	17.9545	1.00246
11	392.467	94.83	1.8957	12	1	0.176471	35	12.6	84	0	19.9674	1.00491
12	392.467	94.83	1.8957	12	1	0.25	35	16.9	84.5	0	0	0
12	392.467	94.83	1.8957	12	1	0.25	35	16.9	84.5	0	1.00163	0.149877
12	392.467	94.83	1.8957	12	1	0.25	35	16.9	84.5	0	2.0374	0.248157
12	392.467	94.83	1.8957	12	1	0.25	35	16.9	84.5	0	3.0064	0.402948
12	392.467	94.83	1.8957	12	1	0.25	35	16.9	84.5	0	4.98269	0.53317
12	392.467	94.83	1.8957	12	1	0.25	35	16.9	84.5	0	6.9857	0.840295
12	392.467	94.83	1.8957	12	1	0.25	35	16.9	84.5	0	10.0002	0.992629
12	392.467	94.83	1.8957	12	1	0.25	35	16.9	84.5	0	12.9222	0.995086
12	392.467	94.83	1.8957	12	1	0.25	35	16.9	84.5	0	14.9676	0.997543
12	392.467	94.83	1.8957	12	1	0.25	35	16.9	84.5	0	17.9543	1.00737
12	392.467	94.83	1.8957	12	1	0.25	35	16.9	84.5	0	19.9672	1.00983
13	392.467	94.83	1.8957	12	1	0.42735	35	23.3	77.6	0	0	0
13	392.467	94.83	1.8957	12	1	0.42735	35	23.3	77.6	0	1.01822	0.638821
13	392.467	94.83	1.8957	12	1	0.42735	35	23.3	77.6	0	2.02392	0.663391
13	392.467	94.83	1.8957	12	1	0.42735	35	23.3	77.6	0	3.02913	0.702703
13	392.467	94.83	1.8957	12	1	0.42735	35	23.3	77.6	0	5.00734	0.773956
13	392.467	94.83	1.8957	12	1	0.42735	35	23.3	77.6	0	6.98467	0.872236
13	392.467	94.83	1.8957	12	1	0.42735	35	23.3	77.6	0	10.0026	0.918919
13	392.467	94.83	1.8957	12	1	0.42735	35	23.3	77.6	0	12.9561	0.953317
13	392.467	94.83	1.8957	12	1	0.42735	35	23.3	77.6	0	14.9685	0.970516
13	392.467	94.83	1.8957	12	1	0.42735	35	23.3	77.6	0	17.9548	0.992629
13	392.467	94.83	1.8957	12	1	0.42735	35	23.3	77.6	0	19.9675	1
14	392.467	94.83	1.8957	31	1	0.0526316	35	5	99.4	0	0	0
14	392.467	94.83	1.8957	31	1	0.0526316	35	5	99.4	0	1.02564	0.0231959
14	392.467	94.83	1.8957	31	1	0.0526316	35	5	99.4	0	2.05128	0.0360825
14	392.467	94.83	1.8957	31	1	0.0526316	35	5	99.4	0	3.02564	0.0489691
14	392.467	94.83	1.8957	31	1	0.0526316	35	5	99.4	0	5.02564	0.0541237
14	392.467	94.83	1.8957	31	1	0.0526316	35	5	99.4	0	7.02564	0.10567
14	392.467	94.83	1.8957	31	1	0.0526316	35	5	99.4	0	10	0.453608
14	392.467	94.83	1.8957	31	1	0.0526316	35	5	99.4	0	13.0256	0.706186
14	392.467	94.83	1.8957	31	1	0.0526316	35	5	99.4	0	14.9744	0.81701
14	392.467	94.83	1.8957	31	1	0.0526316	35	5	99.4	0	18	0.956186
14	392.467	94.83	1.8957	31	1	0.0526316	35	5	99.4	0	20.9231	0.974227
14	392.467	94.83	1.8957	31	1	0.0526316	35	5	99.4	0	24.9231	0.981959
14	392.467	94.83	1.8957	31	1	0.0526316	35	5	99.4	0	27.9487	0.987113
14	392.467	94.83	1.8957	31	1	0.0526316	35	5	99.4	0	29.9487	1.00515
15	392.467	94.83	1.8957	31	1	0.176471	35	13.8	92	0	0	0
15	392.467	94.83	1.8957	31	1	0.176471	35	13.8	92	0	1.07692	0.0283505
15	392.467	94.83	1.8957	31	1	0.176471	35	13.8	92	0	2	0.0386598
15	392.467	94.83	1.8957	31	1	0.176471	35	13.8	92	0	2.97436	0.0592784
15	392.467	94.83	1.8957	31	1	0.176471	35	13.8	92	0	4.97436	0.0824742
15	392.467	94.83	1.8957	31	1	0.176471	35	13.8	92	0	6.92308	0.157216
15	392.467	94.83	1.8957	31	1	0.176471	35	13.8	92	0	10	0.404639
15	392.467	94.83	1.8957	31	1	0.176471	35	13.8	92	0	12.9231	0.600515
15	392.467	94.83	1.8957	31	1	0.176471	35	13.8	92	0	14.9744	0.721649
15	392.467	94.83	1.8957	31	1	0.176471	35	13.8	92	0	17.9487	0.886598
15	392.467	94.83	1.8957	31	1	0.176471	35	13.8	92	0	20.9744	0.943299
15	392.467	94.83	1.8957	31	1	0.176471	35	13.8	92	0	24.9744	0.971649
15	392.467	94.83	1.8957	31	1	0.176471	35	13.8	92	0	27.9487	0.989691
15	392.467	94.83	1.8957	31	1	0.176471	35	13.8	92	0	29.8974	1.00258
16	392.467	94.83	1.8957	31	1	0.25	35	16.5	82.5	0	0	0
16	392.467	94.83	1.8957	31	1	0.25	35	16.5	82.5	0	0.974359	0.0695876
16	392.467	94.83	1.8957	31	1	0.25	35	16.5	82.5	0	2	0.0850515
16	392.467	94.83	1.8957	31	1	0.25	35	16.5	82.5	0	3.07692	0.136598
16	392.467	94.83	1.8957	31	1	0.25	35	16.5	82.5	0	5.02564	0.224227
16	392.467	94.83	1.8957	31	1	0.25	35	16.5	82.5	0	7.02564	0.350515
16	392.467	94.83	1.8957	31	1	0.25	35	16.5	82.5	0	10	0.541237
16	392.467	94.83	1.8957	31	1	0.25	35	16.5	82.5	0	12.9231	0.71134
16	392.467	94.83	1.8957	31	1	0.25	35	16.5	82.5	0	14.9744	0.796392
16	392.467	94.83	1.8957	31	1	0.25	35	16.5	82.5	0	18	0.92268
16	392.467	94.83	1.8957	31	1	0.25	35	16.5	82.5	0	20.9231	0.953608
16	392.467	94.83	1.8957	31	1	0.25	35	16.5	82.5	0	24.9231	0.981959
16	392.467	94.83	1.8957	31	1	0.25	35	16.5	82.5	0	27.9487	0.992268
16	392.467	94.83	1.8957	31	1	0.25	35	16.5	82.5	0	29.9487	1.00515
17	392.467	94.83	1.8957	31	1	0.42735	35	23.7	79	0	0	0
17	392.467	94.83	1.8957	31	1	0.42735	35	23.7	79	0	1.07692	0.404639
17	392.467	94.83	1.8957	31	1	0.42735	35	23.7	79	0	2.05128	0.43299
17	392.467	94.83	1.8957	31	1	0.42735	35	23.7	79	0	3.02564	0.471649
17	392.467	94.83	1.8957	31	1	0.42735	35	23.7	79	0	5.02564	0.505155
17	392.467	94.83	1.8957	31	1	0.42735	35	23.7	79	0	6.97436	0.600515
17	392.467	94.83	1.8957	31	1	0.42735	35	23.7	79	0	10	0.713918
17	392.467	94.83	1.8957	31	1	0.42735	35	23.7	79	0	13.0256	0.780928
17	392.467	94.83	1.8957	31	1	0.42735	35	23.7	79	0	14.9744	0.829897
17	392.467	94.83	1.8957	31	1	0.42735	35	23.7	79	0	17.9487	0.889175
17	392.467	94.83	1.8957	31	1	0.42735	35	23.7	79	0	20.9744	0.92268
17	392.467	94.83	1.8957	31	1	0.42735	35	23.7	79	0	24.9744	0.974227
17	392.467	94.83	1.8957	31	1	0.42735	35	23.7	79	0	27.9487	0.987113
17	392.467	94.83	1.8957	31	1	0.42735	35	23.7	79	0	29.9487	1
18	392.467	94.83	1.8957	12	1	0.111111	35	7.9	79.1	0	0	0
18	392.467	94.83	1.8957	12	1	0.111111	35	7.9	79.1	0	2.02166	0.0238018
18	392.467	94.83	1.8957	12	1	0.111111	35	7.9	79.1	0	3.10469	0.034368
18	392.467	94.83	1.8957	12	1	0.111111	35	7.9	79.1	0	4.98195	0.0395624
18	392.467	94.83	1.8957	12	1	0.111111	35	7.9	79.1	0	7.00361	0.0500662
18	392.467	94.83	1.8957	12	1	0.111111	35	7.9	79.1	0	10.0361	0.0631625
18	392.467	94.83	1.8957	12	1	0.111111	35	7.9	79.1	0	12.9964	0.0815827
18	392.467	94.83	1.8957	12	1	0.111111	35	7.9	79.1	0	14.9458	0.0894318
18	392.467	94.83	1.8957	12	1	0.111111	35	7.9	79.1	0	18.0505	0.107842
18	392.467	94.83	1.8957	12	1	0.111111	35	7.9	79.1	0	21.0108	0.104986
18	392.467	94.83	1.8957	12	1	0.111111	35	7.9	79.1	0	24.9819	0.139296
18	392.467	94.83	1.8957	12	1	0.111111	35	7.9	79.1	0	28.0144	0.256116
18	392.467	94.83	1.8957	12	1	0.111111	35	7.9	79.1	0	31.9856	0.468618
18	392.467	94.83	1.8957	12	1	0.111111	35	7.9	79.1	0	35.9567	0.790162
18	392.467	94.83	1.8957	12	1	0.111111	35	7.9	79.1	0	40	0.949468
19	392.467	94.83	1.8957	12	1	0.428571	35	22.2	74	0	0	0
19	392.467	94.83	1.8957	12	1	0.428571	35	22.2	74	0	1.05886	0.0965147
19	392.467	94.83	1.8957	12	1	0.428571	35	22.2	74	0	2.05239	0.112601
19	392.467	94.83	1.8957	12	1	0.428571	35	22.2	74	0	3.11487	0.158177
19	392.467	94.83	1.8957	12	1	0.428571	35	22.2	74	0	5.03164	0.179625
19	392.467	94.83	1.8957	12	1	0.428571	35	22.2	74	0	7.01946	0.201072
19	392.467	94.83	1.8957	12	1	0.428571	35	22.2	74	0	10.0023	0.217158
19	392.467	94.83	1.8957	12	1	0.428571	35	22.2	74	0	13.0561	0.235925
19	392.467	94.83	1.8957	12	1	0.428571	35	22.2	74	0	14.9713	0.27882
19	392.467	94.83	1.8957	12	1	0.428571	35	22.2	74	0	18.0957	0.302949
19	392.467	94.83	1.8957	12	1	0.428571	35	22.2	74	0	20.9353	0.335121
19	392.467	94.83	1.8957	12	1	0.428571	35	22.2	74	0	24.9068	0.436997
19	392.467	94.83	1.8957	12	1	0.428571	35	22.2	74	0	27.8843	0.52815
19	392.467	94.83	1.8957	12	1	0.428571	35	22.2	74	0	31.9236	0.675603
19	392.467	94.83	1.8957	12	1	0.428571	35	22.2	74	0	35.8927	0.809651
19	392.467	94.83	1.8957	12	1	0.428571	35	22.2	74	0	39.936	0.900804
20	362.466	94.83	1.7816	31	1	0.111111	35	7.8	78.2	0	0	0
20	362.466	94.83	1.7816	31	1	0.111111	35	7.8	78.2	0	0.98137	0.0431389
20	362.466	94.83	1.7816	31	1	0.111111	35	7.8	78.2	0	1.96108	0.057454
20	362.466	94.83	1.7816	31	1	0.111111	35	7.8	78.2	0	3.05712	0.0919309
20	362.466	94.83	1.7816	31	1	0.111111	35	7.8	78.2	0	4.90021	0.100399
20	362.466	94.83	1.7816	31	1	0.111111	35	7.8	78.2	0	6.97696	0.166482
20	362.466	94.83	1.7816	31	1	0.111111	35	7.8	78.2	0	10.0389	0.341981
20	362.466	94.83	1.7816	31	1	0.111111	35	7.8	78.2	0	12.0114	0.598275
20	362.466	94.83	1.7816	31	1	0.111111	35	7.8	78.2	0	15.0171	0.796834
20	362.466	94.83	1.7816	31	1	0.111111	35	7.8	78.2	0	18.0764	0.926223
20	362.466	94.83	1.7816	31	1	0.111111	35	7.8	78.2	0	21.014	0.943232
20	362.466	94.83	1.7816	31	1	0.111111	35	7.8	78.2	0	26.0822	0.960036
20	362.466	94.83	1.7816	31	1	0.111111	35	7.8	78.2	0	30.0563	0.976945
21	592.546	218.08	2.6847	9.5	3	0.049979	24.4	2.3	48.36	0	0	0
21	592.546	218.08	2.6847	9.5	3	0.049979	24.4	2.3	48.36	0	0.481283	0.122909
21	592.546	218.08	2.6847	9.5	3	0.049979	24.4	2.3	48.36	0	0.989305	0.197685
21	592.546	218.08	2.6847	9.5	3	0.049979	24.4	2.3	48.36	0	1.97861	0.344567
21	592.546	218.08	2.6847	9.5	3	0.049979	24.4	2.3	48.36	0	2.99465	0.50214
21	592.546	218.08	2.6847	9.5	3	0.049979	24.4	2.3	48.36	0	3.98396	0.619611
21	592.546	218.08	2.6847	9.5	3	0.049979	24.4	2.3	48.36	0	5	0.688948
21	592.546	218.08	2.6847	9.5	3	0.049979	24.4	2.3	48.36	0	5.9893	0.734227
21	592.546	218.08	2.6847	9.5	3	0.049979	24.4	2.3	48.36	0	6.97861	0.766136
21	592.546	218.08	2.6847	9.5	3	0.049979	24.4	2.3	48.36	0	7.99465	0.781997
21	592.546	218.08	2.6847	9.5	3	0.049979	24.4	2.3	48.36	0	8.98396	0.789842
21	592.546	218.08	2.6847	9.5	3	0.049979	24.4	2.3	48.36	0	9.97326	0.795014
21	592.546	218.08	2.6847	9.5	3	0.049979	24.4	2.3	48.36	0	10.9893	0.797506
21	592.546	218.08	2.6847	9.5	3	0.049979	24.4	2.3	48.36	0	11.9786	0.800004
21	592.546	218.08	2.6847	9.5	3	0.049979	24.4	2.3	48.36	0	12.9679	0.799827
21	592.546	218.08	2.6847	9.5	3	0.049979	24.4	2.3	48.36	0	13.984	0.799646
21	592.546	218.08	2.6847	9.5	3	0.049979	24.4	2.3	48.36	0	14.9733	0.79947
22	592.546	218.08	2.6847	9.5	3	0.049979	23.5	2.58	54.29	0	0	0
22	592.546	218.08	2.6847	9.5	3	0.049979	23.5	2.58	54.29	0	0.49763	0.0504451
22	592.546	218.08	2.6847	9.5	3	0.049979	23.5	2.58	54.29	0	0.995261	0.102671
22	592.546	218.08	2.6847	9.5	3	0.049979	23.5	2.58	54.29	0	1.99052	0.226113
22	592.546	218.08	2.6847	9.5	3	0.049979	23.5	2.58	54.29	0	2.98578	0.406528
22	592.546	218.08	2.6847	9.5	3	0.049979	23.5	2.58	54.29	0	4.00474	0.553709
22	592.546	218.08	2.6847	9.5	3	0.049979	23.5	2.58	54.29	0	5	0.646291
22	592.546	218.08	2.6847	9.5	3	0.049979	23.5	2.58	54.29	0	5.99526	0.710386
22	592.546	218.08	2.6847	9.5	3	0.049979	23.5	2.58	54.29	0	6.99052	0.748368
22	592.546	218.08	2.6847	9.5	3	0.049979	23.5	2.58	54.29	0	7.98578	0.779228
22	592.546	218.08	2.6847	9.5	3	0.049979	23.5	2.58	54.29	0	9.00474	0.791098
22	592.546	218.08	2.6847	9.5	3	0.049979	23.5	2.58	54.29	0	10	0.79822
22	592.546	218.08	2.6847	9.5	3	0.049979	23.5	2.58	54.29	0	10.9953	0.802967
22	592.546	218.08	2.6847	9.5	3	0.049979	23.5	2.58	54.29	0	12.0142	0.805341
22	592.546	218.08	2.6847	9.5	3	0.049979	23.5	2.58	54.29	0	12.9858	0.807715
22	592.546	218.08	2.6847	9.5	3	0.049979	23.5	2.58	54.29	0	13.981	0.810089
22	592.546	218.08	2.6847	9.5	3	0.049979	23.5	2.58	54.29	0	15	0.810089
23	592.546	218.08	2.6847	9.5	3	0.0299722	23.4	1.32	45.32	0	0	0
23	592.546	218.08	2.6847	9.5	3	0.0299722	23.4	1.32	45.32	0	0.49763	0.0338279
23	592.546	218.08	2.6847	9.5	3	0.0299722	23.4	1.32	45.32	0	0.971564	0.0670623
23	592.546	218.08	2.6847	9.5	3	0.0299722	23.4	1.32	45.32	0	1.99052	0.150148
23	592.546	218.08	2.6847	9.5	3	0.0299722	23.4	1.32	45.32	0	2.98578	0.313947
23	592.546	218.08	2.6847	9.5	3	0.0299722	23.4	1.32	45.32	0	3.98104	0.458754
23	592.546	218.08	2.6847	9.5	3	0.0299722	23.4	1.32	45.32	0	5	0.558457
23	592.546	218.08	2.6847	9.5	3	0.0299722	23.4	1.32	45.32	0	5.99526	0.634421
23	592.546	218.08	2.6847	9.5	3	0.0299722	23.4	1.32	45.32	0	6.96682	0.686647
23	592.546	218.08	2.6847	9.5	3	0.0299722	23.4	1.32	45.32	0	8.00948	0.717507
23	592.546	218.08	2.6847	9.5	3	0.0299722	23.4	1.32	45.32	0	9.00474	0.736499
23	592.546	218.08	2.6847	9.5	3	0.0299722	23.4	1.32	45.32	0	10	0.748368
23	592.546	218.08	2.6847	9.5	3	0.0299722	23.4	1.32	45.32	0	10.9953	0.757864
23	592.546	218.08	2.6847	9.5	3	0.0299722	23.4	1.32	45.32	0	12.0142	0.762611
23	592.546	218.08	2.6847	9.5	3	0.0299722	23.4	1.32	45.32	0	13.0095	0.764985
23	592.546	218.08	2.6847	9.5	3	0.0299722	23.4	1.32	45.32	0	14.0047	0.764985
23	592.546	218.08	2.6847	9.5	3	0.0299722	23.4	1.32	45.32	0	15	0.764985
24	592.546	218.08	2.6847	9.5	3	0.099989	26.5	3.67	40.44	0	0	0
24	592.546	218.08	2.6847	9.5	3	0.099989	26.5	3.67	40.44	0	0.49763	0.0551929
24	592.546	218.08	2.6847	9.5	3	0.099989	26.5	3.67	40.44	0	0.971564	0.102671
24	592.546	218.08	2.6847	9.5	3	0.099989	26.5	3.67	40.44	0	1.99052	0.230861
24	592.546	218.08	2.6847	9.5	3	0.099989	26.5	3.67	40.44	0	2.96209	0.432641
24	592.546	218.08	2.6847	9.5	3	0.099989	26.5	3.67	40.44	0	4.00474	0.582196
24	592.546	218.08	2.6847	9.5	3	0.099989	26.5	3.67	40.44	0	4.9763	0.67003
24	592.546	218.08	2.6847	9.5	3	0.099989	26.5	3.67	40.44	0	5.99526	0.724629
24	592.546	218.08	2.6847	9.5	3	0.099989	26.5	3.67	40.44	0	6.99052	0.767359
24	592.546	218.08	2.6847	9.5	3	0.099989	26.5	3.67	40.44	0	8.00948	0.783976
24	592.546	218.08	2.6847	9.5	3	0.099989	26.5	3.67	40.44	0	8.98104	0.793472
24	592.546	218.08	2.6847	9.5	3	0.099989	26.5	3.67	40.44	0	10	0.802967
24	592.546	218.08	2.6847	9.5	3	0.099989	26.5	3.67	40.44	0	11.019	0.802967
24	592.546	218.08	2.6847	9.5	3	0.099989	26.5	3.67	40.44	0	12.0142	0.807715
24	592.546	218.08	2.6847	9.5	3	0.099989	26.5	3.67	40.44	0	12.9858	0.807715
24	592.546	218.08	2.6847	9.5	3	0.099989	26.5	3.67	40.44	0	14.0047	0.807715
24	592.546	218.08	2.6847	9.5	3	0.099989	26.5	3.67	40.44	0	15	0.807715
25	592.546	218.08	2.6847	9.5	3	0.049979	27.67	1.86	39.06	0	0	0
25	592.546	218.08	2.6847	9.5	3	0.049979	27.67	1.86	39.06	0	0.49763	0.0504451
25	592.546	218.08	2.6847	9.5	3	0.049979	27.67	1.86	39.06	0	0.995261	0.105045
25	592.546	218.08	2.6847	9.5	3	0.049979	27.67	1.86	39.06	0	1.99052	0.185757
25	592.546	218.08	2.6847	9.5	3	0.049979	27.67	1.86	39.06	0	2.98578	0.344807
25	592.546	218.08	2.6847	9.5	3	0.049979	27.67	1.86	39.06	0	4.00474	0.52997
25	592.546	218.08	2.6847	9.5	3	0.049979	27.67	1.86	39.06	0	5	0.655786
25	592.546	218.08	2.6847	9.5	3	0.049979	27.67	1.86	39.06	0	5.99526	0.719881
25	592.546	218.08	2.6847	9.5	3	0.049979	27.67	1.86	39.06	0	6.99052	0.734125
25	592.546	218.08	2.6847	9.5	3	0.049979	27.67	1.86	39.06	0	7.98578	0.750742
25	592.546	218.08	2.6847	9.5	3	0.049979	27.67	1.86	39.06	0	8.98104	0.760237
25	592.546	218.08	2.6847	9.5	3	0.049979	27.67	1.86	39.06	0	10	0.762611
25	592.546	218.08	2.6847	9.5	3	0.049979	27.67	1.86	39.06	0	10.9953	0.764985
25	592.546	218.08	2.6847	9.5	3	0.049979	27.67	1.86	39.06	0	12.0142	0.764985
25	592.546	218.08	2.6847	9.5	3	0.049979	27.67	1.86	39.06	0	13.0095	0.764985
25	592.546	218.08	2.6847	9.5	3	0.049979	27.67	1.86	39.06	0	14.0047	0.764985
25	592.546	218.08	2.6847	9.5	3	0.049979	27.67	1.86	39.06	0	15	0.764985
26	209.253	95.11	-0.1303	45	1	0.833333	15.3	6.18182	13.6	0.1	0	0
26	209.253	95.11	-0.1303	45	1	0.833333	15.3	6.18182	13.6	0.1	0.923616	0.165617
26	209.253	95.11	-0.1303	45	1	0.833333	15.3	6.18182	13.6	0.1	2.95426	0.501339
26	209.253	95.11	-0.1303	45	1	0.833333	15.3	6.18182	13.6	0.1	5.0222	0.651381
26	209.253	95.11	-0.1303	45	1	0.833333	15.3	6.18182	13.6	0.1	7.04383	0.790234
26	209.253	95.11	-0.1303	45	1	0.833333	15.3	6.18182	13.6	0.1	9.06207	0.855262
26	209.253	95.11	-0.1303	45	1	0.833333	15.3	6.18182	13.6	0.1	11.0799	0.911341
26	209.253	95.11	-0.1303	45	1	0.833333	15.3	6.18182	13.6	0.1	15.0208	0.95414
26	209.253	95.11	-0.1303	45	1	0.833333	15.3	6.18182	13.6	0.1	19.0517	0.961152
26	209.253	95.11	-0.1303	45	1	0.833333	15.3	6.18182	13.6	0.1	23.0826	0.970401
26	209.253	95.11	-0.1303	45	1	0.833333	15.3	6.18182	13.6	0.1	28.0755	0.981959
27	415.961	38.77	4.7829	40	1	0.25	35.86	17.63	89.23	0	0	0
27	415.961	38.77	4.7829	40	1	0.25	35.86	17.63	89.23	0	2.09775	0.0525859
27	415.961	38.77	4.7829	40	1	0.25	35.86	17.63	89.23	0	3.02296	0.136937
27	415.961	38.77	4.7829	40	1	0.25	35.86	17.63	89.23	0	4.02238	0.252944
27	415.961	38.77	4.7829	40	1	0.25	35.86	17.63	89.23	0	5.02366	0.35312
27	415.961	38.77	4.7829	40	1	0.25	35.86	17.63	89.23	0	6.02586	0.44538
27	415.961	38.77	4.7829	40	1	0.25	35.86	17.63	89.23	0	7.02838	0.535002
27	415.961	38.77	4.7829	40	1	0.25	35.86	17.63	89.23	0	7.99347	0.611434
27	415.961	38.77	4.7829	40	1	0.25	35.86	17.63	89.23	0	8.99814	0.682586
27	415.961	38.77	4.7829	40	1	0.25	35.86	17.63	89.23	0	10.0031	0.751099
27	415.961	38.77	4.7829	40	1	0.25	35.86	17.63	89.23	0	10.9326	0.798511
27	415.961	38.77	4.7829	40	1	0.25	35.86	17.63	89.23	0	11.9419	0.830084
27	415.961	38.77	4.7829	40	1	0.25	35.86	17.63	89.23	0	12.9515	0.859019
27	415.961	38.77	4.7829	40	1	0.25	35.86	17.63	89.23	0	13.9621	0.880039
27	415.961	38.77	4.7829	40	1	0.25	35.86	17.63	89.23	0	14.934	0.898423
27	415.961	38.77	4.7829	40	1	0.25	35.86	17.63	89.23	0	15.9457	0.908888
27	415.961	38.77	4.7829	40	1	0.25	35.86	17.63	89.23	0	16.9182	0.921995
27	415.961	38.77	4.7829	40	1	0.25	35.86	17.63	89.23	0	17.8919	0.924548
27	415.961	38.77	4.7829	40	1	0.25	35.86	17.63	89.23	0	18.9046	0.927097
27	415.961	38.77	4.7829	40	1	0.25	35.86	17.63	89.23	0	19.9173	0.929647
27	415.961	38.77	4.7829	40	1	0.25	35.86	17.63	89.23	0	20.9303	0.929558
27	415.961	38.77	4.7829	40	1	0.25	35.86	17.63	89.23	0	21.904	0.93211
27	415.961	38.77	4.7829	40	1	0.25	35.86	17.63	89.23	0	22.917	0.932021
27	415.961	38.77	4.7829	40	1	0.25	35.86	17.63	89.23	0	23.8911	0.931936
27	415.961	38.77	4.7829	40	1	0.25	35.86	17.63	89.23	0	24.8648	0.934489
27	415.961	38.77	4.7829	40	1	0.25	35.86	17.63	89.23	0	25.8778	0.934399
27	415.961	38.77	4.7829	40	1	0.25	35.86	17.63	89.23	0	26.8905	0.936949
27	415.961	38.77	4.7829	40	1	0.25	35.86	17.63	89.23	0	27.9035	0.93686
27	415.961	38.77	4.7829	40	1	0.25	35.86	17.63	89.23	0	28.9165	0.936771
27	415.961	38.77	4.7829	40	1	0.25	35.86	17.63	89.23	0	29.8905	0.936685
28	415.961	38.77	4.7829	40	1	0.25	35.82	19.75	94.3	0	0	0
28	415.961	38.77	4.7829	40	1	0.25	35.82	19.75	94.3	0	2.02229	0.0314844
28	415.961	38.77	4.7829	40	1	0.25	35.82	19.75	94.3	0	3.06808	0.0841629
28	415.961	38.77	4.7829	40	1	0.25	35.82	19.75	94.3	0	4.03349	0.157957
28	415.961	38.77	4.7829	40	1	0.25	35.82	19.75	94.3	0	5.07496	0.247575
28	415.961	38.77	4.7829	40	1	0.25	35.82	19.75	94.3	0	6.03851	0.3372
28	415.961	38.77	4.7829	40	1	0.25	35.82	19.75	94.3	0	7.04133	0.424183
28	415.961	38.77	4.7829	40	1	0.25	35.82	19.75	94.3	0	8.00642	0.500615
28	415.961	38.77	4.7829	40	1	0.25	35.82	19.75	94.3	0	9.0114	0.569128
28	415.961	38.77	4.7829	40	1	0.25	35.82	19.75	94.3	0	9.97773	0.635006
28	415.961	38.77	4.7829	40	1	0.25	35.82	19.75	94.3	0	10.9849	0.68505
28	415.961	38.77	4.7829	40	1	0.25	35.82	19.75	94.3	0	11.9147	0.729823
28	415.961	38.77	4.7829	40	1	0.25	35.82	19.75	94.3	0	12.9617	0.771947
28	415.961	38.77	4.7829	40	1	0.25	35.82	19.75	94.3	0	13.9321	0.803524
28	415.961	38.77	4.7829	40	1	0.25	35.82	19.75	94.3	0	14.942	0.82982
28	415.961	38.77	4.7829	40	1	0.25	35.82	19.75	94.3	0	15.9525	0.85084
28	415.961	38.77	4.7829	40	1	0.25	35.82	19.75	94.3	0	16.9244	0.869224
28	415.961	38.77	4.7829	40	1	0.25	35.82	19.75	94.3	0	17.9358	0.882328
28	415.961	38.77	4.7829	40	1	0.25	35.82	19.75	94.3	0	18.9096	0.88488
28	415.961	38.77	4.7829	40	1	0.25	35.82	19.75	94.3	0	19.9219	0.890068
28	415.961	38.77	4.7829	40	1	0.25	35.82	19.75	94.3	0	20.8954	0.89526
28	415.961	38.77	4.7829	40	1	0.25	35.82	19.75	94.3	0	21.908	0.897809
28	415.961	38.77	4.7829	40	1	0.25	35.82	19.75	94.3	0	22.8821	0.897724
28	415.961	38.77	4.7829	40	1	0.25	35.82	19.75	94.3	0	23.8951	0.897635
28	415.961	38.77	4.7829	40	1	0.25	35.82	19.75	94.3	0	24.9078	0.900184
28	415.961	38.77	4.7829	40	1	0.25	35.82	19.75	94.3	0	25.8818	0.900098
28	415.961	38.77	4.7829	40	1	0.25	35.82	19.75	94.3	0	26.8948	0.900009
28	415.961	38.77	4.7829	40	1	0.25	35.82	19.75	94.3	0	27.8688	0.899924
28	415.961	38.77	4.7829	40	1	0.25	35.82	19.75	94.3	0	28.8821	0.897196
28	415.961	38.77	4.7829	40	1	0.25	35.82	19.75	94.3	0	29.8945	0.902384
29	415.961	38.77	4.7829	70	1	0.25	33.35	18.17	92.39	0	0	0
29	415.961	38.77	4.7829	70	1	0.25	33.35	18.17	92.39	0	2.06341	0.0130111
29	415.961	38.77	4.7829	70	1	0.25	33.35	18.17	92.39	0	3.07364	0.036669
29	415.961	38.77	4.7829	70	1	0.25	33.35	18.17	92.39	0	4.07954	0.0972665
29	415.961	38.77	4.7829	70	1	0.25	33.35	18.17	92.39	0	5.04617	0.160506
29	415.961	38.77	4.7829	70	1	0.25	33.35	18.17	92.39	0	6.04961	0.242212
29	415.961	38.77	4.7829	70	1	0.25	33.35	18.17	92.39	0	7.05151	0.337111
29	415.961	38.77	4.7829	70	1	0.25	33.35	18.17	92.39	0	8.01629	0.416182
29	415.961	38.77	4.7829	70	1	0.25	33.35	18.17	92.39	0	9.02065	0.489972
29	415.961	38.77	4.7829	70	1	0.25	33.35	18.17	92.39	0	9.98544	0.569043
29	415.961	38.77	4.7829	70	1	0.25	33.35	18.17	92.39	0	10.9923	0.621725
29	415.961	38.77	4.7829	70	1	0.25	33.35	18.17	92.39	0	11.9598	0.677048
29	415.961	38.77	4.7829	70	1	0.25	33.35	18.17	92.39	0	12.967	0.727092
29	415.961	38.77	4.7829	70	1	0.25	33.35	18.17	92.39	0	13.9358	0.771861
29	415.961	38.77	4.7829	70	1	0.25	33.35	18.17	92.39	0	14.9435	0.816628
29	415.961	38.77	4.7829	70	1	0.25	33.35	18.17	92.39	0	15.9522	0.853478
29	415.961	38.77	4.7829	70	1	0.25	33.35	18.17	92.39	0	16.9235	0.87714
29	415.961	38.77	4.7829	70	1	0.25	33.35	18.17	92.39	0	17.934	0.898159
29	415.961	38.77	4.7829	70	1	0.25	33.35	18.17	92.39	0	18.9065	0.911266
29	415.961	38.77	4.7829	70	1	0.25	33.35	18.17	92.39	0	19.9179	0.92437
29	415.961	38.77	4.7829	70	1	0.25	33.35	18.17	92.39	0	20.8917	0.926922
29	415.961	38.77	4.7829	70	1	0.25	33.35	18.17	92.39	0	21.8651	0.932114
29	415.961	38.77	4.7829	70	1	0.25	33.35	18.17	92.39	0	22.8781	0.932025
29	415.961	38.77	4.7829	70	1	0.25	33.35	18.17	92.39	0	23.8911	0.931936
29	415.961	38.77	4.7829	70	1	0.25	33.35	18.17	92.39	0	24.9038	0.934485
29	415.961	38.77	4.7829	70	1	0.25	33.35	18.17	92.39	0	26.8908	0.93431
29	415.961	38.77	4.7829	70	1	0.25	33.35	18.17	92.39	0	27.9035	0.93686
29	415.961	38.77	4.7829	70	1	0.25	33.35	18.17	92.39	0	28.8772	0.939413
29	415.961	38.77	4.7829	70	1	0.25	33.35	18.17	92.39	0	29.8516	0.936689
30	376.409	146.01	-0.0482	53.4	1	0.25	2.16	8.83	76.32	0	0	0
30	376.409	146.01	-0.0482	53.4	1	0.25	2.16	8.83	76.32	0	0.251736	0.668708
30	376.409	146.01	-0.0482	53.4	1	0.25	2.16	8.83	76.32	0	0.793853	0.758318
30	376.409	146.01	-0.0482	53.4	1	0.25	2.16	8.83	76.32	0	1.01712	0.731651
30	376.409	146.01	-0.0482	53.4	1	0.25	2.16	8.83	76.32	0	2.05125	0.78246
30	376.409	146.01	-0.0482	53.4	1	0.25	2.16	8.83	76.32	0	3.08419	0.804195
30	376.409	146.01	-0.0482	53.4	1	0.25	2.16	8.83	76.32	0	3.98113	0.792018
30	376.409	146.01	-0.0482	53.4	1	0.25	2.16	8.83	76.32	0	5.0623	0.896128
30	376.409	146.01	-0.0482	53.4	1	0.25	2.16	8.83	76.32	0	6.00519	0.910601
30	376.409	146.01	-0.0482	53.4	1	0.25	2.16	8.83	76.32	0	7.12619	0.89114
30	376.409	146.01	-0.0482	53.4	1	0.25	2.16	8.83	76.32	0	14.0807	0.876121
30	376.409	146.01	-0.0482	53.4	1	0.25	2.16	8.83	76.32	0	21.0375	0.916829
30	376.409	146.01	-0.0482	53.4	1	0.25	2.16	8.83	76.32	0	28.0824	0.916341
30	376.409	146.01	-0.0482	53.4	1	0.25	2.16	8.83	76.32	0	35.0821	0.911011
31	376.409	146.01	-0.0482	53.4	1	0.25	45.5	8.93	77.15	0	0	0
31	376.409	146.01	-0.0482	53.4	1	0.25	45.5	8.93	77.15	0	0.174782	0.519115
31	376.409	146.01	-0.0482	53.4	1	0.25	45.5	8.93	77.15	0	0.305868	0.560271
31	376.409	146.01	-0.0482	53.4	1	0.25	45.5	8.93	77.15	0	0.786517	0.69288
31	376.409	146.01	-0.0482	53.4	1	0.25	45.5	8.93	77.15	0	1.00499	0.788916
31	376.409	146.01	-0.0482	53.4	1	0.25	45.5	8.93	77.15	0	2.00999	0.775129
31	376.409	146.01	-0.0482	53.4	1	0.25	45.5	8.93	77.15	0	3.01498	0.841383
31	376.409	146.01	-0.0482	53.4	1	0.25	45.5	8.93	77.15	0	4.01998	0.827596
31	376.409	146.01	-0.0482	53.4	1	0.25	45.5	8.93	77.15	0	5.02497	0.907572
31	376.409	146.01	-0.0482	53.4	1	0.25	45.5	8.93	77.15	0	6.02996	0.902932
31	376.409	146.01	-0.0482	53.4	1	0.25	45.5	8.93	77.15	0	7.03496	0.907441
31	376.409	146.01	-0.0482	53.4	1	0.25	45.5	8.93	77.15	0	14.0262	0.886402
31	376.409	146.01	-0.0482	53.4	1	0.25	45.5	8.93	77.15	0	20.9738	0.938546
31	376.409	146.01	-0.0482	53.4	1	0.25	45.5	8.93	77.15	0	28.0524	0.940371
31	376.409	146.01	-0.0482	53.4	1	0.25	45.5	8.93	77.15	0	35.0437	0.942201
32	664.907	90.46	9.11352	9.5	3	0.4104	75.21	32.42	82.4	0.02	0	0
32	664.907	90.46	9.11352	9.5	3	0.4104	75.21	32.42	82.4	0.02	0.332817	0.00297785
32	664.907	90.46	9.11352	9.5	3	0.4104	75.21	32.42	82.4	0.02	1.01292	0.0119987
32	664.907	90.46	9.11352	9.5	3	0.4104	75.21	32.42	82.4	0.02	1.70749	0.0210155
32	664.907	90.46	9.11352	9.5	3	0.4104	75.21	32.42	82.4	0.02	2.3876	0.0392434
32	664.907	90.46	9.11352	9.5	3	0.4104	75.21	32.42	82.4	0.02	3.0677	0.0697476
32	664.907	90.46	9.11352	9.5	3	0.4104	75.21	32.42	82.4	0.02	3.73333	0.0849105
32	664.907	90.46	9.11352	9.5	3	0.4104	75.21	32.42	82.4	0.02	4.41344	0.106207
32	664.907	90.46	9.11352	9.5	3	0.4104	75.21	32.42	82.4	0.02	5.09354	0.14285
32	664.907	90.46	9.11352	9.5	3	0.4104	75.21	32.42	82.4	0.02	5.77364	0.240873
32	664.907	90.46	9.11352	9.5	3	0.4104	75.21	32.42	82.4	0.02	6.45375	0.292861
32	664.907	90.46	9.11352	9.5	3	0.4104	75.21	32.42	82.4	0.02	7.13385	0.418506
32	664.907	90.46	9.11352	9.5	3	0.4104	75.21	32.42	82.4	0.02	7.79948	0.516533
32	664.907	90.46	9.11352	9.5	3	0.4104	75.21	32.42	82.4	0.02	8.47959	0.73118
32	664.907	90.46	9.11352	9.5	3	0.4104	75.21	32.42	82.4	0.02	9.15969	0.84148
32	664.907	90.46	9.11352	9.5	3	0.4104	75.21	32.42	82.4	0.02	9.83979	0.902675
32	664.907	90.46	9.11352	9.5	3	0.4104	75.21	32.42	82.4	0.02	10.5344	0.942382
32	664.907	90.46	9.11352	9.5	3	0.4104	75.21	32.42	82.4	0.02	11.2145	0.994369
33	664.907	90.46	9.11352	9.5	3	0.3811	85.41	32.42	81.1	0.02	0	0
33	664.907	90.46	9.11352	9.5	3	0.3811	85.41	32.42	81.1	0.02	0.332817	0.00297785
33	664.907	90.46	9.11352	9.5	3	0.3811	85.41	32.42	81.1	0.02	1.02739	0.00585658
33	664.907	90.46	9.11352	9.5	3	0.3811	85.41	32.42	81.1	0.02	1.70749	0.0179464
33	664.907	90.46	9.11352	9.5	3	0.3811	85.41	32.42	81.1	0.02	2.3876	0.0361744
33	664.907	90.46	9.11352	9.5	3	0.3811	85.41	32.42	81.1	0.02	3.0677	0.0605405
33	664.907	90.46	9.11352	9.5	3	0.3811	85.41	32.42	81.1	0.02	3.73333	0.0757033
33	664.907	90.46	9.11352	9.5	3	0.3811	85.41	32.42	81.1	0.02	4.41344	0.0970003
33	664.907	90.46	9.11352	9.5	3	0.3811	85.41	32.42	81.1	0.02	5.09354	0.152057
33	664.907	90.46	9.11352	9.5	3	0.3811	85.41	32.42	81.1	0.02	5.75917	0.26236
33	664.907	90.46	9.11352	9.5	3	0.3811	85.41	32.42	81.1	0.02	6.46822	0.31434
33	664.907	90.46	9.11352	9.5	3	0.3811	85.41	32.42	81.1	0.02	7.13385	0.455334
33	664.907	90.46	9.11352	9.5	3	0.3811	85.41	32.42	81.1	0.02	7.81395	0.531874
33	664.907	90.46	9.11352	9.5	3	0.3811	85.41	32.42	81.1	0.02	8.49406	0.715831
33	664.907	90.46	9.11352	9.5	3	0.3811	85.41	32.42	81.1	0.02	9.17416	0.847614
33	664.907	90.46	9.11352	9.5	3	0.3811	85.41	32.42	81.1	0.02	9.83979	0.887329
33	664.907	90.46	9.11352	9.5	3	0.3811	85.41	32.42	81.1	0.02	10.5344	0.923968
33	664.907	90.46	9.11352	9.5	3	0.3811	85.41	32.42	81.1	0.02	11.2145	0.963679
34	664.907	90.46	9.11352	9.5	3	0.4382	84.12	38.42	89.62	0.02	0	0
34	664.907	90.46	9.11352	9.5	3	0.4382	84.12	38.42	89.62	0.02	0.361757	0.00296992
34	664.907	90.46	9.11352	9.5	3	0.4382	84.12	38.42	89.62	0.02	1.01292	0.00586054
34	664.907	90.46	9.11352	9.5	3	0.4382	84.12	38.42	89.62	0.02	1.70749	0.0240845
34	664.907	90.46	9.11352	9.5	3	0.4382	84.12	38.42	89.62	0.02	2.3876	0.0453815
34	664.907	90.46	9.11352	9.5	3	0.4382	84.12	38.42	89.62	0.02	3.0677	0.0697476
34	664.907	90.46	9.11352	9.5	3	0.4382	84.12	38.42	89.62	0.02	3.73333	0.0879795
34	664.907	90.46	9.11352	9.5	3	0.4382	84.12	38.42	89.62	0.02	4.41344	0.121553
34	664.907	90.46	9.11352	9.5	3	0.4382	84.12	38.42	89.62	0.02	5.09354	0.167402
34	664.907	90.46	9.11352	9.5	3	0.4382	84.12	38.42	89.62	0.02	5.77364	0.286909
34	664.907	90.46	9.11352	9.5	3	0.4382	84.12	38.42	89.62	0.02	6.45375	0.357311
34	664.907	90.46	9.11352	9.5	3	0.4382	84.12	38.42	89.62	0.02	7.13385	0.489094
34	664.907	90.46	9.11352	9.5	3	0.4382	84.12	38.42	89.62	0.02	7.79948	0.5595
34	664.907	90.46	9.11352	9.5	3	0.4382	84.12	38.42	89.62	0.02	8.49406	0.746522
34	664.907	90.46	9.11352	9.5	3	0.4382	84.12	38.42	89.62	0.02	9.17416	0.866028
34	664.907	90.46	9.11352	9.5	3	0.4382	84.12	38.42	89.62	0.02	9.85426	0.90574
34	664.907	90.46	9.11352	9.5	3	0.4382	84.12	38.42	89.62	0.02	10.5344	0.94852
34	664.907	90.46	9.11352	9.5	3	0.4382	84.12	38.42	89.62	0.02	11.2145	0.997438
35	914.187	195.43	6.1806	80	1	0.01	1.153	0.269901	27.26	0	0	0
35	914.187	195.43	6.1806	80	1	0.01	1.153	0.269901	27.26	0	1	0.25625
35	914.187	195.43	6.1806	80	1	0.01	1.153	0.269901	27.26	0	2.9421	0.478968
35	914.187	195.43	6.1806	80	1	0.01	1.153	0.269901	27.26	0	7.07355	0.610649
35	914.187	195.43	6.1806	80	1	0.01	1.153	0.269901	27.26	0	10.1721	0.746466
35	914.187	195.43	6.1806	80	1	0.01	1.153	0.269901	27.26	0	13.9593	0.924063
35	914.187	195.43	6.1806	80	1	0.01	1.153	0.269901	27.26	0	21.0172	0.92433
35	914.187	195.43	6.1806	80	1	0.01	1.153	0.269901	27.26	0	29.9687	0.989388
36	914.187	195.43	6.1806	215	5.67	0.01	1.192	0.505941	51.1	0	0	0
36	914.187	195.43	6.1806	215	5.67	0.01	1.192	0.505941	51.1	0	0.338983	0.258333
36	914.187	195.43	6.1806	215	5.67	0.01	1.192	0.505941	51.1	0	1.01695	0.435417
36	914.187	195.43	6.1806	215	5.67	0.01	1.192	0.505941	51.1	0	5.00782	0.495748
36	914.187	195.43	6.1806	215	5.67	0.01	1.192	0.505941	51.1	0	10	0.504288
36	914.187	195.43	6.1806	215	5.67	0.01	1.192	0.505941	51.1	0	21.0172	0.533934
36	914.187	195.43	6.1806	215	5.67	0.01	1.192	0.505941	51.1	0	30.1408	0.576034
36	914.187	195.43	6.1806	215	5.67	0.01	1.192	0.505941	51.1	0	45.1174	0.666373
36	914.187	195.43	6.1806	215	5.67	0.01	1.192	0.505941	51.1	0	60.0939	0.717045
36	914.187	195.43	6.1806	215	5.67	0.01	1.192	0.505941	51.1	0	75.0704	0.840787
36	914.187	195.43	6.1806	215	5.67	0.01	1.192	0.505941	51.1	0	90.0469	0.883109
36	914.187	195.43	6.1806	215	5.67	0.01	1.192	0.505941	51.1	0	120	0.974017
37	381.379	77.98	3.51392	20	3	0.1	3.75	7.81	85.04	0.5	0	0
37	381.379	77.98	3.51392	20	3	0.1	3.75	7.81	85.04	0.5	0.995334	0.275472
37	381.379	77.98	3.51392	20	3	0.1	3.75	7.81	85.04	0.5	1.99067	0.383019
37	381.379	77.98	3.51392	20	3	0.1	3.75	7.81	85.04	0.5	3.98134	0.549057
37	381.379	77.98	3.51392	20	3	0.1	3.75	7.81	85.04	0.5	7.09176	0.750943
37	381.379	77.98	3.51392	20	3	0.1	3.75	7.81	85.04	0.5	12.0684	0.881132
37	381.379	77.98	3.51392	20	3	0.1	3.75	7.81	85.04	0.5	21.0264	0.933962
37	381.379	77.98	3.51392	20	3	0.1	3.75	7.81	85.04	0.5	28.9891	0.956604
37	381.379	77.98	3.51392	20	3	0.1	3.75	7.81	85.04	0.5	36.9518	0.958491
37	381.379	77.98	3.51392	20	3	0.1	3.75	7.81	85.04	0.5	59.9689	0.973585
37	381.379	77.98	3.51392	20	3	0.1	3.75	7.81	85.04	0.5	75.0233	0.979245
38	381.379	77.98	3.51392	20	3	0.1	49.56	8.31	92.48	0.5	0	0
38	381.379	77.98	3.51392	20	3	0.1	49.56	8.31	92.48	0.5	0.995334	0.196226
38	381.379	77.98	3.51392	20	3	0.1	49.56	8.31	92.48	0.5	1.99067	0.201887
38	381.379	77.98	3.51392	20	3	0.1	49.56	8.31	92.48	0.5	3.98134	0.233962
38	381.379	77.98	3.51392	20	3	0.1	49.56	8.31	92.48	0.5	6.96734	0.290566
38	381.379	77.98	3.51392	20	3	0.1	49.56	8.31	92.48	0.5	11.944	0.375472
38	381.379	77.98	3.51392	20	3	0.1	49.56	8.31	92.48	0.5	20.902	0.475472
38	381.379	77.98	3.51392	20	3	0.1	49.56	8.31	92.48	0.5	28.9891	0.592453
38	381.379	77.98	3.51392	20	3	0.1	49.56	8.31	92.48	0.5	36.9518	0.69434
38	381.379	77.98	3.51392	20	3	0.1	49.56	8.31	92.48	0.5	59.9689	0.766038
38	381.379	77.98	3.51392	20	3	0.1	49.56	8.31	92.48	0.5	75.0233	0.80566
39	312.453	37.3	3.8826	20	3	0.13625	2.95	11.12	83.71	0.1	0	0
39	312.453	37.3	3.8826	20	3	0.13625	2.95	11.12	83.71	0.1	1.93638	0.175471
39	312.453	37.3	3.8826	20	3	0.13625	2.95	11.12	83.71	0.1	3.87275	0.201962
39	312.453	37.3	3.8826	20	3	0.13625	2.95	11.12	83.71	0.1	8.02213	0.252898
39	312.453	37.3	3.8826	20	3	0.13625	2.95	11.12	83.71	0.1	15.0761	0.303774
39	312.453	37.3	3.8826	20	3	0.13625	2.95	11.12	83.71	0.1	19.917	0.303675
39	312.453	37.3	3.8826	20	3	0.13625	2.95	11.12	83.71	0.1	21.9917	0.350572
39	312.453	37.3	3.8826	20	3	0.13625	2.95	11.12	83.71	0.1	29.184	0.4892
39	312.453	37.3	3.8826	20	3	0.13625	2.95	11.12	83.71	0.1	35.9613	0.591103
39	312.453	37.3	3.8826	20	3	0.13625	2.95	11.12	83.71	0.1	42.047	0.705264
39	312.453	37.3	3.8826	20	3	0.13625	2.95	11.12	83.71	0.1	48.9627	0.839817
39	312.453	37.3	3.8826	20	3	0.13625	2.95	11.12	83.71	0.1	56.0166	0.929469
39	312.453	37.3	3.8826	20	3	0.13625	2.95	11.12	83.71	0.1	63.0705	0.988509
39	312.453	37.3	3.8826	20	3	0.13625	2.95	11.12	83.71	0.1	69.9862	0.996531
39	312.453	37.3	3.8826	20	3	0.13625	2.95	11.12	83.71	0.1	76.9018	0.998431
39	312.453	37.3	3.8826	20	3	0.13625	2.95	11.12	83.71	0.1	83.9557	0.998287
39	312.453	37.3	3.8826	20	3	0.13625	2.95	11.12	83.71	0.1	90.0415	0.998162
40	332.875	23.55	3.0783	10	1	0.04	12.72	2.96	77.89	0	0	0
40	332.875	23.55	3.0783	10	1	0.04	12.72	2.96	77.89	0	0.346559	0.0172414
40	332.875	23.55	3.0783	10	1	0.04	12.72	2.96	77.89	0	0.431511	0.0409483
40	332.875	23.55	3.0783	10	1	0.04	12.72	2.96	77.89	0	0.517025	0.0581897
40	332.875	23.55	3.0783	10	1	0.04	12.72	2.96	77.89	0	1.12144	0.112069
40	332.875	23.55	3.0783	10	1	0.04	12.72	2.96	77.89	0	2.07485	0.155172
40	332.875	23.55	3.0783	10	1	0.04	12.72	2.96	77.89	0	2.93975	0.215517
40	332.875	23.55	3.0783	10	1	0.04	12.72	2.96	77.89	0	3.97905	0.271552
40	332.875	23.55	3.0783	10	1	0.04	12.72	2.96	77.89	0	5.01854	0.325431
40	332.875	23.55	3.0783	10	1	0.04	12.72	2.96	77.89	0	7.01706	0.357759
40	332.875	23.55	3.0783	10	1	0.04	12.72	2.96	77.89	0	7.96991	0.407328
40	332.875	23.55	3.0783	10	1	0.04	12.72	2.96	77.89	0	9.96862	0.4375
40	332.875	23.55	3.0783	10	1	0.04	12.72	2.96	77.89	0	14.9234	0.49569
40	332.875	23.55	3.0783	10	1	0.04	12.72	2.96	77.89	0	19.8791	0.543103
40	332.875	23.55	3.0783	10	1	0.04	12.72	2.96	77.89	0	24.9245	0.560345
40	332.875	23.55	3.0783	10	1	0.04	12.72	2.96	77.89	0	29.8802	0.607759
40	332.875	23.55	3.0783	10	1	0.04	12.72	2.96	77.89	0	34.9253	0.627155
40	332.875	23.55	3.0783	10	1	0.04	12.72	2.96	77.89	0	39.8777	0.713362
40	332.875	23.55	3.0783	10	1	0.04	12.72	2.96	77.89	0	44.8338	0.756466
40	332.875	23.55	3.0783	10	1	0.04	12.72	2.96	77.89	0	49.8765	0.803879
40	332.875	23.55	3.0783	10	1	0.04	12.72	2.96	77.89	0	54.9187	0.857759
40	332.875	23.55	3.0783	10	1	0.04	12.72	2.96	77.89	0	59.9631	0.885776
41	296.414	23.55	2.6565	10	1	0.04	29.83	2.9	76.62	0	0	0
41	296.414	23.55	2.6565	10	1	0.04	29.83	2.9	76.62	0	0.336807	0.12931
41	296.414	23.55	2.6565	10	1	0.04	29.83	2.9	76.62	0	0.938221	0.217672
41	296.414	23.55	2.6565	10	1	0.04	29.83	2.9	76.62	0	1.80256	0.284483
41	296.414	23.55	2.6565	10	1	0.04	29.83	2.9	76.62	0	3.01138	0.392241
41	296.414	23.55	2.6565	10	1	0.04	29.83	2.9	76.62	0	3.95992	0.491379
41	296.414	23.55	2.6565	10	1	0.04	29.83	2.9	76.62	0	4.99828	0.55819
41	296.414	23.55	2.6565	10	1	0.04	29.83	2.9	76.62	0	6.81415	0.689655
41	296.414	23.55	2.6565	10	1	0.04	29.83	2.9	76.62	0	7.85345	0.74569
41	296.414	23.55	2.6565	10	1	0.04	29.83	2.9	76.62	0	9.84954	0.806034
41	296.414	23.55	2.6565	10	1	0.04	29.83	2.9	76.62	0	14.8081	0.821121
41	296.414	23.55	2.6565	10	1	0.04	29.83	2.9	76.62	0	19.9404	0.838362
41	296.414	23.55	2.6565	10	1	0.04	29.83	2.9	76.62	0	25.0719	0.866379
41	296.414	23.55	2.6565	10	1	0.04	29.83	2.9	76.62	0	29.9424	0.892241
41	296.414	23.55	2.6565	10	1	0.04	29.83	2.9	76.62	0	34.8138	0.909483
42	296.414	23.55	2.6565	10	1	0.04	15.26	3.18	83.69	0	0	0
42	296.414	23.55	2.6565	10	1	0.04	15.26	3.18	83.69	0	0.34037	0.0883621
42	296.414	23.55	2.6565	10	1	0.04	15.26	3.18	83.69	0	0.337932	0.116379
42	296.414	23.55	2.6565	10	1	0.04	15.26	3.18	83.69	0	1.02636	0.204741
42	296.414	23.55	2.6565	10	1	0.04	15.26	3.18	83.69	0	2.06547	0.262931
42	296.414	23.55	2.6565	10	1	0.04	15.26	3.18	83.69	0	2.93206	0.303879
42	296.414	23.55	2.6565	10	1	0.04	15.26	3.18	83.69	0	3.97248	0.346983
42	296.414	23.55	2.6565	10	1	0.04	15.26	3.18	83.69	0	5.01179	0.403017
42	296.414	23.55	2.6565	10	1	0.04	15.26	3.18	83.69	0	6.82672	0.545259
42	296.414	23.55	2.6565	10	1	0.04	15.26	3.18	83.69	0	7.95585	0.568966
42	296.414	23.55	2.6565	10	1	0.04	15.26	3.18	83.69	0	10.0425	0.588362
42	296.414	23.55	2.6565	10	1	0.04	15.26	3.18	83.69	0	14.8264	0.609914
42	296.414	23.55	2.6565	10	1	0.04	15.26	3.18	83.69	0	19.8724	0.62069
42	296.414	23.55	2.6565	10	1	0.04	15.26	3.18	83.69	0	24.8318	0.625
42	296.414	23.55	2.6565	10	1	0.04	15.26	3.18	83.69	0	29.8727	0.693966
42	296.414	23.55	2.6565	10	1	0.04	15.26	3.18	83.69	0	34.7412	0.743534
42	296.414	23.55	2.6565	10	1	0.04	15.26	3.18	83.69	0	39.9579	0.790948
42	296.414	23.55	2.6565	10	1	0.04	15.26	3.18	83.69	0	44.8276	0.827586
42	296.414	23.55	2.6565	10	1	0.04	15.26	3.18	83.69	0	49.8714	0.862069
43	410.493	64.16	3.59042	95.5	3	0.5	43.34	24.3	72.8	0	0	0
43	410.493	64.16	3.59042	95.5	3	0.5	43.34	24.3	72.8	0	0.934913	0.0498372
43	410.493	64.16	3.59042	95.5	3	0.5	43.34	24.3	72.8	0	2.98629	0.0769317
43	410.493	64.16	3.59042	95.5	3	0.5	43.34	24.3	72.8	0	7.02678	0.128857
43	410.493	64.16	3.59042	95.5	3	0.5	43.34	24.3	72.8	0	10.0104	0.164969
43	410.493	64.16	3.59042	95.5	3	0.5	43.34	24.3	72.8	0	14.0588	0.343878
43	410.493	64.16	3.59042	95.5	3	0.5	43.34	24.3	72.8	0	17.1039	0.370916
43	410.493	64.16	3.59042	95.5	3	0.5	43.34	24.3	72.8	0	21.0208	0.431918
43	410.493	64.16	3.59042	95.5	3	0.5	43.34	24.3	72.8	0	24.0768	0.633559
43	410.493	64.16	3.59042	95.5	3	0.5	43.34	24.3	72.8	0	28.065	0.844218
43	410.493	64.16	3.59042	95.5	3	0.5	43.34	24.3	72.8	0	32.0468	0.950568
43	410.493	64.16	3.59042	95.5	3	0.5	43.34	24.3	72.8	0	35.1554	1.00028
43	410.493	64.16	3.59042	95.5	3	0.5	43.34	24.3	72.8	0	40.1248	1.0068
44	410.493	64.16	3.59042	95.5	3	0.5	57.49	23.9	73.4	0	0	0
44	410.493	64.16	3.59042	95.5	3	0.5	57.49	23.9	73.4	0	0.93266	0.0135561
44	410.493	64.16	3.59042	95.5	3	0.5	57.49	23.9	73.4	0	3.04488	0.0202391
44	410.493	64.16	3.59042	95.5	3	0.5	57.49	23.9	73.4	0	7.02143	0.0426894
44	410.493	64.16	3.59042	95.5	3	0.5	57.49	23.9	73.4	0	10.0052	0.081069
44	410.493	64.16	3.59042	95.5	3	0.5	57.49	23.9	73.4	0	14.0471	0.15567
44	410.493	64.16	3.59042	95.5	3	0.5	57.49	23.9	73.4	0	17.0305	0.189514
44	410.493	64.16	3.59042	95.5	3	0.5	57.49	23.9	73.4	0	21.0713	0.245975
44	410.493	64.16	3.59042	95.5	3	0.5	57.49	23.9	73.4	0	23.9361	0.368261
44	410.493	64.16	3.59042	95.5	3	0.5	57.49	23.9	73.4	0	28.0527	0.646939
44	410.493	64.16	3.59042	95.5	3	0.5	57.49	23.9	73.4	0	32.1066	0.914283
44	410.493	64.16	3.59042	95.5	3	0.5	57.49	23.9	73.4	0	35.0928	0.991211
44	410.493	64.16	3.59042	95.5	3	0.5	57.49	23.9	73.4	0	40.187	1.00906
45	430.541	93.06	2.7168	31	1	0.1	2.87	7.71545	84.87	0.15	0	0
45	430.541	93.06	2.7168	31	1	0.1	2.87	7.71545	84.87	0.15	0.10678	0.0916102
45	430.541	93.06	2.7168	31	1	0.1	2.87	7.71545	84.87	0.15	0.177966	0.179068
45	430.541	93.06	2.7168	31	1	0.1	2.87	7.71545	84.87	0.15	0.510169	0.276787
45	430.541	93.06	2.7168	31	1	0.1	2.87	7.71545	84.87	0.15	1.00847	0.38274
45	430.541	93.06	2.7168	31	1	0.1	2.87	7.71545	84.87	0.15	2.01695	0.530056
45	430.541	93.06	2.7168	31	1	0.1	2.87	7.71545	84.87	0.15	3.01356	0.648213
45	430.541	93.06	2.7168	31	1	0.1	2.87	7.71545	84.87	0.15	4.01017	0.751787
45	430.541	93.06	2.7168	31	1	0.1	2.87	7.71545	84.87	0.15	5.01864	0.819936
45	430.541	93.06	2.7168	31	1	0.1	2.87	7.71545	84.87	0.15	6.01525	0.865177
45	430.541	93.06	2.7168	31	1	0.1	2.87	7.71545	84.87	0.15	7.03559	0.893736
46	532.569	172.06	2.24154	5.1	1	0.2	13.8	7.6	45.6	0	0	0
46	532.569	172.06	2.24154	5.1	1	0.2	13.8	7.6	45.6	0	0.197044	0.0321782
46	532.569	172.06	2.24154	5.1	1	0.2	13.8	7.6	45.6	0	0.344828	0.0792079
46	532.569	172.06	2.24154	5.1	1	0.2	13.8	7.6	45.6	0	0.985222	0.136139
46	532.569	172.06	2.24154	5.1	1	0.2	13.8	7.6	45.6	0	2.0197	0.205446
46	532.569	172.06	2.24154	5.1	1	0.2	13.8	7.6	45.6	0	3.00493	0.29703
46	532.569	172.06	2.24154	5.1	1	0.2	13.8	7.6	45.6	0	3.99015	0.341584
46	532.569	172.06	2.24154	5.1	1	0.2	13.8	7.6	45.6	0	5.02463	0.378713
46	532.569	172.06	2.24154	5.1	1	0.2	13.8	7.6	45.6	0	5.96059	0.413366
46	532.569	172.06	2.24154	5.1	1	0.2	13.8	7.6	45.6	0	6.99507	0.445545
46	532.569	172.06	2.24154	5.1	1	0.2	13.8	7.6	45.6	0	8.02956	0.482673
46	532.569	172.06	2.24154	5.1	1	0.2	13.8	7.6	45.6	0	10	0.574257
46	532.569	172.06	2.24154	5.1	1	0.2	13.8	7.6	45.6	0	11.9704	0.631188
46	532.569	172.06	2.24154	5.1	1	0.2	13.8	7.6	45.6	0	14.9754	0.680693
46	532.569	172.06	2.24154	5.1	1	0.2	13.8	7.6	45.6	0	18.9655	0.717822
46	532.569	172.06	2.24154	5.1	1	0.2	13.8	7.6	45.6	0	21.9704	0.74505
46	532.569	172.06	2.24154	5.1	1	0.2	13.8	7.6	45.6	0	25.9606	0.789604
46	532.569	172.06	2.24154	5.1	1	0.2	13.8	7.6	45.6	0	28.9655	0.826733
47	482.821	92.35	5.6888	34	1	0.428571	149	28.6	91.5	2	0	0
47	482.821	92.35	5.6888	34	1	0.428571	149	28.6	91.5	2	0.228608	0.0452075
47	482.821	92.35	5.6888	34	1	0.428571	149	28.6	91.5	2	1.08973	0.161692
47	482.821	92.35	5.6888	34	1	0.428571	149	28.6	91.5	2	2.0116	0.239913
47	482.821	92.35	5.6888	34	1	0.428571	149	28.6	91.5	2	4.03379	0.333738
47	482.821	92.35	5.6888	34	1	0.428571	149	28.6	91.5	2	6.05837	0.394519
47	482.821	92.35	5.6888	34	1	0.428571	149	28.6	91.5	2	7.85132	0.451833
47	482.821	92.35	5.6888	34	1	0.428571	149	28.6	91.5	2	9.93576	0.486525
47	482.821	92.35	5.6888	34	1	0.428571	149	28.6	91.5	2	11.9632	0.507306
47	482.821	92.35	5.6888	34	1	0.428571	149	28.6	91.5	2	15.9593	0.561045
47	482.821	92.35	5.6888	34	1	0.428571	149	28.6	91.5	2	19.9567	0.597393
47	482.821	92.35	5.6888	34	1	0.428571	149	28.6	91.5	2	24.9383	0.65109
47	482.821	92.35	5.6888	34	1	0.428571	149	28.6	91.5	2	29.9779	0.704784
48	314.469	40.46	5.8465	12	1	0.1	24.17	8.6	94.62	0.5	0.15361	0.0345082
48	314.469	40.46	5.8465	12	1	0.1	24.17	8.6	94.62	0.5	0.461372	0.101314
48	314.469	40.46	5.8465	12	1	0.1	24.17	8.6	94.62	0.5	1.08068	0.186539
48	314.469	40.46	5.8465	12	1	0.1	24.17	8.6	94.62	0.5	2.09051	0.280963
48	314.469	40.46	5.8465	12	1	0.1	24.17	8.6	94.62	0.5	4.04399	0.315435
48	314.469	40.46	5.8465	12	1	0.1	24.17	8.6	94.62	0.5	7.01451	0.352164
48	314.469	40.46	5.8465	12	1	0.1	24.17	8.6	94.62	0.5	10.0635	0.386586
48	314.469	40.46	5.8465	12	1	0.1	24.17	8.6	94.62	0.5	14.0519	0.414052
48	314.469	40.46	5.8465	12	1	0.1	24.17	8.6	94.62	0.5	21.0785	0.614189
48	314.469	40.46	5.8465	12	1	0.1	24.17	8.6	94.62	0.5	27.9562	0.717559
48	314.469	40.46	5.8465	12	1	0.1	24.17	8.6	94.62	0.5	34.9904	0.820921
48	314.469	40.46	5.8465	12	1	0.1	24.17	8.6	94.62	0.5	42.0247	0.92198
49	314.469	40.46	5.8465	12	1	0.2	25.14	14.97	89.86	0.5	0.18622	0.0773333
49	314.469	40.46	5.8465	12	1	0.2	25.14	14.97	89.86	0.5	0.372439	0.109333
49	314.469	40.46	5.8465	12	1	0.2	25.14	14.97	89.86	0.5	1.11732	0.128
49	314.469	40.46	5.8465	12	1	0.2	25.14	14.97	89.86	0.5	2.14153	0.149333
49	314.469	40.46	5.8465	12	1	0.2	25.14	14.97	89.86	0.5	4.09683	0.176
49	314.469	40.46	5.8465	12	1	0.2	25.14	14.97	89.86	0.5	7.07635	0.205333
49	314.469	40.46	5.8465	12	1	0.2	25.14	14.97	89.86	0.5	10.0559	0.213333
49	314.469	40.46	5.8465	12	1	0.2	25.14	14.97	89.86	0.5	14.0596	0.256
49	314.469	40.46	5.8465	12	1	0.2	25.14	14.97	89.86	0.5	21.0428	0.338667
49	314.469	40.46	5.8465	12	1	0.2	25.14	14.97	89.86	0.5	28.0261	0.570667
49	314.469	40.46	5.8465	12	1	0.2	25.14	14.97	89.86	0.5	35.0093	0.848
49	314.469	40.46	5.8465	12	1	0.2	25.14	14.97	89.86	0.5	41.9926	0.984
50	381.379	77.98	3.51392	12	1	0.25	67.1	12.76	63.8	0.5	0	0
50	381.379	77.98	3.51392	12	1	0.25	67.1	12.76	63.8	0.5	0.197368	0.370968
50	381.379	77.98	3.51392	12	1	0.25	67.1	12.76	63.8	0.5	0.513158	0.5
50	381.379	77.98	3.51392	12	1	0.25	67.1	12.76	63.8	0.5	1.06579	0.709677
50	381.379	77.98	3.51392	12	1	0.25	67.1	12.76	63.8	0.5	1.97368	0.91129
50	381.379	77.98	3.51392	12	1	0.25	67.1	12.76	63.8	0.5	3.03947	0.979839
50	381.379	77.98	3.51392	12	1	0.25	67.1	12.76	63.8	0.5	4.02632	1.00403
50	381.379	77.98	3.51392	12	1	0.25	67.1	12.76	63.8	0.5	5.01316	1.00806
50	381.379	77.98	3.51392	12	1	0.25	67.1	12.76	63.8	0.5	6.03947	1.00403
50	381.379	77.98	3.51392	12	1	0.25	67.1	12.76	63.8	0.5	7.02632	1.02016
50	381.379	77.98	3.51392	12	1	0.25	67.1	12.76	63.8	0.5	9.98684	1.00806
50	381.379	77.98	3.51392	12	1	0.25	67.1	12.76	63.8	0.5	13.0263	1.02419
50	381.379	77.98	3.51392	12	1	0.25	67.1	12.76	63.8	0.5	15.9868	1.02419
50	381.379	77.98	3.51392	12	1	0.25	67.1	12.76	63.8	0.5	18.9868	1.03226
50	381.379	77.98	3.51392	12	1	0.25	67.1	12.76	63.8	0.5	24.9868	1.02823
50	381.379	77.98	3.51392	12	1	0.25	67.1	12.76	63.8	0.5	30.0395	1.02419
51	344.845	17.82	5.3767	12	1	0.25	63.7	19.46	97.3	0.5	0	0
51	344.845	17.82	5.3767	12	1	0.25	63.7	19.46	97.3	0.5	0.0394737	0.133065
51	344.845	17.82	5.3767	12	1	0.25	63.7	19.46	97.3	0.5	1.02632	0.25
51	344.845	17.82	5.3767	12	1	0.25	63.7	19.46	97.3	0.5	2.01316	0.270161
51	344.845	17.82	5.3767	12	1	0.25	63.7	19.46	97.3	0.5	3	0.326613
51	344.845	17.82	5.3767	12	1	0.25	63.7	19.46	97.3	0.5	3.98684	0.350806
51	344.845	17.82	5.3767	12	1	0.25	63.7	19.46	97.3	0.5	5.01316	0.387097
51	344.845	17.82	5.3767	12	1	0.25	63.7	19.46	97.3	0.5	6	0.419355
51	344.845	17.82	5.3767	12	1	0.25	63.7	19.46	97.3	0.5	7.02632	0.443548
51	344.845	17.82	5.3767	12	1	0.25	63.7	19.46	97.3	0.5	10.0658	0.516129
51	344.845	17.82	5.3767	12	1	0.25	63.7	19.46	97.3	0.5	13.0263	0.596774
51	344.845	17.82	5.3767	12	1	0.25	63.7	19.46	97.3	0.5	16.0263	0.685484
51	344.845	17.82	5.3767	12	1	0.25	63.7	19.46	97.3	0.5	19.0658	0.794355
51	344.845	17.82	5.3767	12	1	0.25	63.7	19.46	97.3	0.5	25.0263	0.991935
51	344.845	17.82	5.3767	12	1	0.25	63.7	19.46	97.3	0.5	30.0395	0.991935
52	733.937	193.91	1.7856	12	1	0.25	59.5	7.62	38.1	0.5	0	0
52	733.937	193.91	1.7856	12	1	0.25	59.5	7.62	38.1	0.5	0.236842	0.278226
52	733.937	193.91	1.7856	12	1	0.25	59.5	7.62	38.1	0.5	0.236842	0.403226
52	733.937	193.91	1.7856	12	1	0.25	59.5	7.62	38.1	0.5	1.02632	0.584677
52	733.937	193.91	1.7856	12	1	0.25	59.5	7.62	38.1	0.5	2.05263	0.649194
52	733.937	193.91	1.7856	12	1	0.25	59.5	7.62	38.1	0.5	3.03947	0.673387
52	733.937	193.91	1.7856	12	1	0.25	59.5	7.62	38.1	0.5	4.02632	0.697581
52	733.937	193.91	1.7856	12	1	0.25	59.5	7.62	38.1	0.5	5.01316	0.729839
52	733.937	193.91	1.7856	12	1	0.25	59.5	7.62	38.1	0.5	6.07895	0.766129
52	733.937	193.91	1.7856	12	1	0.25	59.5	7.62	38.1	0.5	7.02632	0.798387
52	733.937	193.91	1.7856	12	1	0.25	59.5	7.62	38.1	0.5	10.0263	0.866935
52	733.937	193.91	1.7856	12	1	0.25	59.5	7.62	38.1	0.5	13.1053	0.931452
52	733.937	193.91	1.7856	12	1	0.25	59.5	7.62	38.1	0.5	16.0263	1
52	733.937	193.91	1.7856	12	1	0.25	59.5	7.62	38.1	0.5	19.0658	1.00806
52	733.937	193.91	1.7856	12	1	0.25	59.5	7.62	38.1	0.5	25.0263	1.0121
52	733.937	193.91	1.7856	12	1	0.25	59.5	7.62	38.1	0.5	30.0789	1.00806
53	206.285	37.3	3.0732	12	1	0.25	45.1	11.46	57.3	0.5	0	0
53	206.285	37.3	3.0732	12	1	0.25	45.1	11.46	57.3	0.5	0.513158	0.237903
53	206.285	37.3	3.0732	12	1	0.25	45.1	11.46	57.3	0.5	1.02632	0.306452
53	206.285	37.3	3.0732	12	1	0.25	45.1	11.46	57.3	0.5	2.05263	0.576613
53	206.285	37.3	3.0732	12	1	0.25	45.1	11.46	57.3	0.5	3	0.826613
53	206.285	37.3	3.0732	12	1	0.25	45.1	11.46	57.3	0.5	3.98684	0.903226
53	206.285	37.3	3.0732	12	1	0.25	45.1	11.46	57.3	0.5	5.01316	0.979839
53	206.285	37.3	3.0732	12	1	0.25	45.1	11.46	57.3	0.5	6	1.04435
53	206.285	37.3	3.0732	12	1	0.25	45.1	11.46	57.3	0.5	7.06579	1.03629
53	206.285	37.3	3.0732	12	1	0.25	45.1	11.46	57.3	0.5	9.98684	1.03226
53	206.285	37.3	3.0732	12	1	0.25	45.1	11.46	57.3	0.5	13.0658	1.04032
53	206.285	37.3	3.0732	12	1	0.25	45.1	11.46	57.3	0.5	16.0263	1.03629
53	206.285	37.3	3.0732	12	1	0.25	45.1	11.46	57.3	0.5	19.0263	1.04032
53	206.285	37.3	3.0732	12	1	0.25	45.1	11.46	57.3	0.5	25.0263	1.04435
53	206.285	37.3	3.0732	12	1	0.25	45.1	11.46	57.3	0.5	30.0789	1.03629
54	357.793	68.53	3.92732	12	1	0.25	60.2	14.62	73.1	0.5	0	0
54	357.793	68.53	3.92732	12	1	0.25	60.2	14.62	73.1	0.5	0.0394737	0.129032
54	357.793	68.53	3.92732	12	1	0.25	60.2	14.62	73.1	0.5	0.157895	0.193548
54	357.793	68.53	3.92732	12	1	0.25	60.2	14.62	73.1	0.5	0.473684	0.318548
54	357.793	68.53	3.92732	12	1	0.25	60.2	14.62	73.1	0.5	1.02632	0.383065
54	357.793	68.53	3.92732	12	1	0.25	60.2	14.62	73.1	0.5	2.01316	0.491935
54	357.793	68.53	3.92732	12	1	0.25	60.2	14.62	73.1	0.5	3.03947	0.592742
54	357.793	68.53	3.92732	12	1	0.25	60.2	14.62	73.1	0.5	4.02632	0.641129
54	357.793	68.53	3.92732	12	1	0.25	60.2	14.62	73.1	0.5	5.01316	0.701613
54	357.793	68.53	3.92732	12	1	0.25	60.2	14.62	73.1	0.5	6	0.782258
54	357.793	68.53	3.92732	12	1	0.25	60.2	14.62	73.1	0.5	6.98684	0.854839
54	357.793	68.53	3.92732	12	1	0.25	60.2	14.62	73.1	0.5	10.0263	1.0121
54	357.793	68.53	3.92732	12	1	0.25	60.2	14.62	73.1	0.5	13.0263	1.00403
54	357.793	68.53	3.92732	12	1	0.25	60.2	14.62	73.1	0.5	16.0263	1.00403
54	357.793	68.53	3.92732	12	1	0.25	60.2	14.62	73.1	0.5	19.0263	1.00806
54	357.793	68.53	3.92732	12	1	0.25	60.2	14.62	73.1	0.5	24.9868	1.02016
54	357.793	68.53	3.92732	12	1	0.25	60.2	14.62	73.1	0.5	30.0789	1.00806
55	628.814	120	4.32814	12	1	0.25	82.6	19.08	95.4	0.5	0	0
55	628.814	120	4.32814	12	1	0.25	82.6	19.08	95.4	0.5	0.0394737	0.229839
55	628.814	120	4.32814	12	1	0.25	82.6	19.08	95.4	0.5	0.197368	0.435484
55	628.814	120	4.32814	12	1	0.25	82.6	19.08	95.4	0.5	0.276316	0.487903
55	628.814	120	4.32814	12	1	0.25	82.6	19.08	95.4	0.5	0.513158	0.524194
55	628.814	120	4.32814	12	1	0.25	82.6	19.08	95.4	0.5	0.986842	0.552419
55	628.814	120	4.32814	12	1	0.25	82.6	19.08	95.4	0.5	2.01316	0.584677
55	628.814	120	4.32814	12	1	0.25	82.6	19.08	95.4	0.5	2.96053	0.612903
55	628.814	120	4.32814	12	1	0.25	82.6	19.08	95.4	0.5	4.02632	0.641129
55	628.814	120	4.32814	12	1	0.25	82.6	19.08	95.4	0.5	5.01316	0.693548
55	628.814	120	4.32814	12	1	0.25	82.6	19.08	95.4	0.5	6	0.725806
55	628.814	120	4.32814	12	1	0.25	82.6	19.08	95.4	0.5	7.02632	0.758065
55	628.814	120	4.32814	12	1	0.25	82.6	19.08	95.4	0.5	10.0263	0.810484
55	628.814	120	4.32814	12	1	0.25	82.6	19.08	95.4	0.5	13.0658	0.854839
55	628.814	120	4.32814	12	1	0.25	82.6	19.08	95.4	0.5	16.0263	0.895161
55	628.814	120	4.32814	12	1	0.25	82.6	19.08	95.4	0.5	18.9868	0.951613
55	628.814	120	4.32814	12	1	0.25	82.6	19.08	95.4	0.5	25.0263	1.00403
55	628.814	120	4.32814	12	1	0.25	82.6	19.08	95.4	0.5	30	0.995968
56	720.962	145.78	5.9052	12	1	0.25	98.9	6.78	33.9	0.5	0	0
56	720.962	145.78	5.9052	12	1	0.25	98.9	6.78	33.9	0.5	0.0789474	0.310484
56	720.962	145.78	5.9052	12	1	0.25	98.9	6.78	33.9	0.5	0.197368	0.354839
56	720.962	145.78	5.9052	12	1	0.25	98.9	6.78	33.9	0.5	0.315789	0.399194
56	720.962	145.78	5.9052	12	1	0.25	98.9	6.78	33.9	0.5	0.513158	0.471774
56	720.962	145.78	5.9052	12	1	0.25	98.9	6.78	33.9	0.5	1.02632	0.528226
56	720.962	145.78	5.9052	12	1	0.25	98.9	6.78	33.9	0.5	2.01316	0.612903
56	720.962	145.78	5.9052	12	1	0.25	98.9	6.78	33.9	0.5	3.03947	0.669355
56	720.962	145.78	5.9052	12	1	0.25	98.9	6.78	33.9	0.5	4.02632	0.762097
56	720.962	145.78	5.9052	12	1	0.25	98.9	6.78	33.9	0.5	5.01316	0.866935
56	720.962	145.78	5.9052	12	1	0.25	98.9	6.78	33.9	0.5	6.03947	0.931452
56	720.962	145.78	5.9052	12	1	0.25	98.9	6.78	33.9	0.5	7.02632	0.975806
56	720.962	145.78	5.9052	12	1	0.25	98.9	6.78	33.9	0.5	10.0263	0.995968
56	720.962	145.78	5.9052	12	1	0.25	98.9	6.78	33.9	0.5	13.0263	0.983871
56	720.962	145.78	5.9052	12	1	0.25	98.9	6.78	33.9	0.5	15.9868	0.983871
56	720.962	145.78	5.9052	12	1	0.25	98.9	6.78	33.9	0.5	19.0263	0.995968
56	720.962	145.78	5.9052	12	1	0.25	98.9	6.78	33.9	0.5	25.0263	1.0121
56	720.962	145.78	5.9052	12	1	0.25	98.9	6.78	33.9	0.5	30.0395	1.00806
57	410.493	64.16	3.59042	95.5	3	0.5	5.14	26.72	69.41	0.02	0.186712	0.0829493
57	410.493	64.16	3.59042	95.5	3	0.5	5.14	26.72	69.41	0.02	0.324982	0.108295
57	410.493	64.16	3.59042	95.5	3	0.5	5.14	26.72	69.41	0.02	0.37216	0.140553
57	410.493	64.16	3.59042	95.5	3	0.5	5.14	26.72	69.41	0.02	0.968205	0.182028
57	410.493	64.16	3.59042	95.5	3	0.5	5.14	26.72	69.41	0.02	1.47242	0.214286
57	410.493	64.16	3.59042	95.5	3	0.5	5.14	26.72	69.41	0.02	1.97896	0.297235
57	410.493	64.16	3.59042	95.5	3	0.5	5.14	26.72	69.41	0.02	2.4858	0.387097
57	410.493	64.16	3.59042	95.5	3	0.5	5.14	26.72	69.41	0.02	2.94832	0.506912
57	410.493	64.16	3.59042	95.5	3	0.5	5.14	26.72	69.41	0.02	3.49813	0.536866
57	410.493	64.16	3.59042	95.5	3	0.5	5.14	26.72	69.41	0.02	3.95686	0.573733
57	410.493	64.16	3.59042	95.5	3	0.5	5.14	26.72	69.41	0.02	4.46076	0.599078
57	410.493	64.16	3.59042	95.5	3	0.5	5.14	26.72	69.41	0.02	5.0111	0.640553
57	410.493	64.16	3.59042	95.5	3	0.5	5.14	26.72	69.41	0.02	5.515	0.665899
57	410.493	64.16	3.59042	95.5	3	0.5	5.14	26.72	69.41	0.02	5.97457	0.721198
57	410.493	64.16	3.59042	95.5	3	0.5	5.14	26.72	69.41	0.02	6.47878	0.753456
57	410.493	64.16	3.59042	95.5	3	0.5	5.14	26.72	69.41	0.02	7.02923	0.797235
57	410.493	64.16	3.59042	95.5	3	0.5	5.14	26.72	69.41	0.02	13.7513	0.875576
57	410.493	64.16	3.59042	95.5	3	0.5	5.14	26.72	69.41	0.02	21.0205	0.926267
57	410.493	64.16	3.59042	95.5	3	0.5	5.14	26.72	69.41	0.02	28.0166	1
58	267.284	65.46	3.0508	31	1	0.06	16.73	2.433	43	0.4	0	0
58	267.284	65.46	3.0508	31	1	0.06	16.73	2.433	43	0.4	0.203248	0.0395706
58	267.284	65.46	3.0508	31	1	0.06	16.73	2.433	43	0.4	0.407751	0.0978912
58	267.284	65.46	3.0508	31	1	0.06	16.73	2.433	43	0.4	1.0136	0.15827
58	267.284	65.46	3.0508	31	1	0.06	16.73	2.433	43	0.4	1.95433	0.226961
58	267.284	65.46	3.0508	31	1	0.06	16.73	2.433	43	0.4	2.96263	0.306065
58	267.284	65.46	3.0508	31	1	0.06	16.73	2.433	43	0.4	4.9068	0.380943
58	267.284	65.46	3.0508	31	1	0.06	16.73	2.433	43	0.4	7.98715	0.447417
58	267.284	65.46	3.0508	31	1	0.06	16.73	2.433	43	0.4	9.92978	0.499379
58	267.284	65.46	3.0508	31	1	0.06	16.73	2.433	43	0.4	12.9417	0.54294
58	267.284	65.46	3.0508	31	1	0.06	16.73	2.433	43	0.4	16.9564	0.582272
58	267.284	65.46	3.0508	31	1	0.06	16.73	2.433	43	0.4	18.0952	0.613451
58	267.284	65.46	3.0508	31	1	0.06	16.73	2.433	43	0.4	19.0329	0.636309
58	267.284	65.46	3.0508	31	1	0.06	16.73	2.433	43	0.4	19.9706	0.659167
58	267.284	65.46	3.0508	31	1	0.06	16.73	2.433	43	0.4	20.9746	0.673688
58	267.284	65.46	3.0508	31	1	0.06	16.73	2.433	43	0.4	26.0588	0.708786
58	267.284	65.46	3.0508	31	1	0.06	16.73	2.433	43	0.4	27.9997	0.733665
59	290.323	105.51	1.2576	31	1	0.1	18.7	2.75	30.25	0	0	0
59	290.323	105.51	1.2576	31	1	0.1	18.7	2.75	30.25	0	1	0.327273
59	290.323	105.51	1.2576	31	1	0.1	18.7	2.75	30.25	0	2	0.535065
59	290.323	105.51	1.2576	31	1	0.1	18.7	2.75	30.25	0	3	0.675325
59	290.323	105.51	1.2576	31	1	0.1	18.7	2.75	30.25	0	4	0.774026
59	290.323	105.51	1.2576	31	1	0.1	18.7	2.75	30.25	0	7	0.872727
59	290.323	105.51	1.2576	31	1	0.1	18.7	2.75	30.25	0	8	0.919481
59	290.323	105.51	1.2576	31	1	0.1	18.7	2.75	30.25	0	9	0.955844
59	290.323	105.51	1.2576	31	1	0.1	18.7	2.75	30.25	0	10	0.971429
59	290.323	105.51	1.2576	31	1	0.1	18.7	2.75	30.25	0	11	0.981818
59	290.323	105.51	1.2576	31	1	0.1	18.7	2.75	30.25	0	14	0.992208
60	290.323	105.51	1.2576	2.3	1	0.1	19.35	4.03	44.33	0	0	0
60	290.323	105.51	1.2576	2.3	1	0.1	19.35	4.03	44.33	0	1	0.305882
60	290.323	105.51	1.2576	2.3	1	0.1	19.35	4.03	44.33	0	2	0.545882
60	290.323	105.51	1.2576	2.3	1	0.1	19.35	4.03	44.33	0	3	0.701176
60	290.323	105.51	1.2576	2.3	1	0.1	19.35	4.03	44.33	0	4	0.842353
60	290.323	105.51	1.2576	2.3	1	0.1	19.35	4.03	44.33	0	7	0.927059
60	290.323	105.51	1.2576	2.3	1	0.1	19.35	4.03	44.33	0	8	0.969412
60	290.323	105.51	1.2576	2.3	1	0.1	19.35	4.03	44.33	0	9	0.988235
60	290.323	105.51	1.2576	2.3	1	0.1	19.35	4.03	44.33	0	10	0.997647
60	290.323	105.51	1.2576	2.3	1	0.1	19.35	4.03	44.33	0	11	1.00235
60	290.323	105.51	1.2576	2.3	1	0.1	19.35	4.03	44.33	0	14	1.00706
61	314.469	40.46	5.8465	12	1	0.111111	24.17	8.601	94.62	0.5	0	0
61	314.469	40.46	5.8465	12	1	0.111111	24.17	8.601	94.62	0.5	0.636042	0.0386473
61	314.469	40.46	5.8465	12	1	0.111111	24.17	8.601	94.62	0.5	0.954064	0.103865
61	314.469	40.46	5.8465	12	1	0.111111	24.17	8.601	94.62	0.5	1.59011	0.188406
61	314.469	40.46	5.8465	12	1	0.111111	24.17	8.601	94.62	0.5	2.54417	0.285024
61	314.469	40.46	5.8465	12	1	0.111111	24.17	8.601	94.62	0.5	4.5318	0.318841
61	314.469	40.46	5.8465	12	1	0.111111	24.17	8.601	94.62	0.5	7.4735	0.355072
61	314.469	40.46	5.8465	12	1	0.111111	24.17	8.601	94.62	0.5	10.4947	0.388889
61	314.469	40.46	5.8465	12	1	0.111111	24.17	8.601	94.62	0.5	14.47	0.415459
61	314.469	40.46	5.8465	12	1	0.111111	24.17	8.601	94.62	0.5	21.3074	0.620773
61	314.469	40.46	5.8465	12	1	0.111111	24.17	8.601	94.62	0.5	28.2244	0.722222
61	314.469	40.46	5.8465	12	1	0.111111	24.17	8.601	94.62	0.5	35.1413	0.826087
61	314.469	40.46	5.8465	12	1	0.111111	24.17	8.601	94.62	0.5	42.0583	0.927536
62	314.469	40.46	5.8465	51	1	0.111111	24.12	5.212	57.63	0.5	0	0
62	314.469	40.46	5.8465	51	1	0.111111	24.12	5.212	57.63	0.5	0.715548	0.0386473
62	314.469	40.46	5.8465	51	1	0.111111	24.12	5.212	57.63	0.5	0.954064	0.0821256
62	314.469	40.46	5.8465	51	1	0.111111	24.12	5.212	57.63	0.5	1.66961	0.137681
62	314.469	40.46	5.8465	51	1	0.111111	24.12	5.212	57.63	0.5	2.62367	0.195652
62	314.469	40.46	5.8465	51	1	0.111111	24.12	5.212	57.63	0.5	4.5318	0.243961
62	314.469	40.46	5.8465	51	1	0.111111	24.12	5.212	57.63	0.5	7.553	0.34058
62	314.469	40.46	5.8465	51	1	0.111111	24.12	5.212	57.63	0.5	10.4947	0.362319
62	314.469	40.46	5.8465	51	1	0.111111	24.12	5.212	57.63	0.5	14.47	0.405797
62	314.469	40.46	5.8465	51	1	0.111111	24.12	5.212	57.63	0.5	21.3869	0.538647
62	314.469	40.46	5.8465	51	1	0.111111	24.12	5.212	57.63	0.5	28.2244	0.630435
62	314.469	40.46	5.8465	51	1	0.111111	24.12	5.212	57.63	0.5	35.1413	0.756039
62	314.469	40.46	5.8465	51	1	0.111111	24.12	5.212	57.63	0.5	42.0583	0.792271
63	401.846	87.07	3.9703	50	3	0.2	50.61	13.29	80.06	0.52	0	0
63	401.846	87.07	3.9703	50	3	0.2	50.61	13.29	80.06	0.52	1.02996	0.382543
63	401.846	87.07	3.9703	50	3	0.2	50.61	13.29	80.06	0.52	3.06397	0.421252
63	401.846	87.07	3.9703	50	3	0.2	50.61	13.29	80.06	0.52	6.01789	0.453131
63	401.846	87.07	3.9703	50	3	0.2	50.61	13.29	80.06	0.52	9.03787	0.478178
63	401.846	87.07	3.9703	50	3	0.2	50.61	13.29	80.06	0.52	12.0585	0.491841
63	401.846	87.07	3.9703	50	3	0.2	50.61	13.29	80.06	0.52	15.014	0.494118
63	401.846	87.07	3.9703	50	3	0.2	50.61	13.29	80.06	0.52	18.035	0.500949
63	401.846	87.07	3.9703	50	3	0.2	50.61	13.29	80.06	0.52	20.0052	0.505503
63	401.846	87.07	3.9703	50	3	0.2	50.61	13.29	80.06	0.52	24.9932	0.573814
63	401.846	87.07	3.9703	50	3	0.2	50.61	13.29	80.06	0.52	29.9808	0.651233
63	401.846	87.07	3.9703	50	3	0.2	50.61	13.29	80.06	0.52	34.9698	0.701328
63	401.846	87.07	3.9703	50	3	0.2	50.61	13.29	80.06	0.52	39.9584	0.760531
64	254.246	102.28	-2.2131	46	1	0.227086	62.9	4.8	25.9374	0	0	0
64	254.246	102.28	-2.2131	46	1	0.227086	62.9	4.8	25.9374	0	0.0425532	0.118246
64	254.246	102.28	-2.2131	46	1	0.227086	62.9	4.8	25.9374	0	0.340426	0.287874
64	254.246	102.28	-2.2131	46	1	0.227086	62.9	4.8	25.9374	0	0.978723	0.534579
64	254.246	102.28	-2.2131	46	1	0.227086	62.9	4.8	25.9374	0	2.04255	0.629558
64	254.246	102.28	-2.2131	46	1	0.227086	62.9	4.8	25.9374	0	3.02128	0.701411
64	254.246	102.28	-2.2131	46	1	0.227086	62.9	4.8	25.9374	0	4.04255	0.734699
64	254.246	102.28	-2.2131	46	1	0.227086	62.9	4.8	25.9374	0	7.02128	0.819149
64	254.246	102.28	-2.2131	46	1	0.227086	62.9	4.8	25.9374	0	8	0.860154
64	254.246	102.28	-2.2131	46	1	0.227086	62.9	4.8	25.9374	0	11.0213	0.965164
64	254.246	102.28	-2.2131	46	1	0.227086	62.9	4.8	25.9374	0	14	1.00077
64	254.246	102.28	-2.2131	46	1	0.227086	62.9	4.8	25.9374	0	16	0.995373
64	254.246	102.28	-2.2131	46	1	0.227086	62.9	4.8	25.9374	0	17.0213	0.995241
64	254.246	102.28	-2.2131	46	1	0.227086	62.9	4.8	25.9374	0	18.0426	1.00025
64	254.246	102.28	-2.2131	46	1	0.227086	62.9	4.8	25.9374	0	22.0426	0.994596
65	254.246	102.28	-2.2131	46	1	0.149826	113.3	5.8	44.5115	0	0	0
65	254.246	102.28	-2.2131	46	1	0.149826	113.3	5.8	44.5115	0	0.170213	0.0359678
65	254.246	102.28	-2.2131	46	1	0.149826	113.3	5.8	44.5115	0	0.510638	0.0719138
65	254.246	102.28	-2.2131	46	1	0.149826	113.3	5.8	44.5115	0	1.02128	0.120691
65	254.246	102.28	-2.2131	46	1	0.149826	113.3	5.8	44.5115	0	2	0.182262
65	254.246	102.28	-2.2131	46	1	0.149826	113.3	5.8	44.5115	0	3.02128	0.220691
65	254.246	102.28	-2.2131	46	1	0.149826	113.3	5.8	44.5115	0	4.12766	0.264251
65	254.246	102.28	-2.2131	46	1	0.149826	113.3	5.8	44.5115	0	7.02128	0.477247
65	254.246	102.28	-2.2131	46	1	0.149826	113.3	5.8	44.5115	0	8	0.618509
65	254.246	102.28	-2.2131	46	1	0.149826	113.3	5.8	44.5115	0	9.02128	0.764907
65	254.246	102.28	-2.2131	46	1	0.149826	113.3	5.8	44.5115	0	10	0.90874
65	254.246	102.28	-2.2131	46	1	0.149826	113.3	5.8	44.5115	0	11.0213	0.952311
65	254.246	102.28	-2.2131	46	1	0.149826	113.3	5.8	44.5115	0	16.0426	0.995367
65	254.246	102.28	-2.2131	46	1	0.149826	113.3	5.8	44.5115	0	16.9787	0.992676
65	254.246	102.28	-2.2131	46	1	0.149826	113.3	5.8	44.5115	0	17.9149	0.997697
65	254.246	102.28	-2.2131	46	1	0.149826	113.3	5.8	44.5115	0	22	0.992031
66	254.246	102.28	-2.2131	46	1	0.11105	295.7	6.7	67.0332	0	0	0
66	254.246	102.28	-2.2131	46	1	0.11105	295.7	6.7	67.0332	0	0.0851064	0.0385495
66	254.246	102.28	-2.2131	46	1	0.11105	295.7	6.7	67.0332	0	0.297872	0.0719411
66	254.246	102.28	-2.2131	46	1	0.11105	295.7	6.7	67.0332	0	0.978723	0.102702
66	254.246	102.28	-2.2131	46	1	0.11105	295.7	6.7	67.0332	0	1.91489	0.141142
66	254.246	102.28	-2.2131	46	1	0.11105	295.7	6.7	67.0332	0	2.97872	0.176995
66	254.246	102.28	-2.2131	46	1	0.11105	295.7	6.7	67.0332	0	3.91489	0.192299
66	254.246	102.28	-2.2131	46	1	0.11105	295.7	6.7	67.0332	0	7.02128	0.356424
66	254.246	102.28	-2.2131	46	1	0.11105	295.7	6.7	67.0332	0	8	0.466838
66	254.246	102.28	-2.2131	46	1	0.11105	295.7	6.7	67.0332	0	9.02128	0.582388
66	254.246	102.28	-2.2131	46	1	0.11105	295.7	6.7	67.0332	0	9.95745	0.70052
66	254.246	102.28	-2.2131	46	1	0.11105	295.7	6.7	67.0332	0	11.0213	0.777504
66	254.246	102.28	-2.2131	46	1	0.11105	295.7	6.7	67.0332	0	16	0.990231
66	254.246	102.28	-2.2131	46	1	0.11105	295.7	6.7	67.0332	0	16.9362	0.972116
66	254.246	102.28	-2.2131	46	1	0.11105	295.7	6.7	67.0332	0	18.0426	0.989969
66	254.246	102.28	-2.2131	46	1	0.11105	295.7	6.7	67.0332	0	22	0.992031
67	194.194	61.82	-1.0293	46	1	0.108404	61.8	5.9	60.3258	0	0	0
67	194.194	61.82	-1.0293	46	1	0.108404	61.8	5.9	60.3258	0	0.000591266	0.0173536
67	194.194	61.82	-1.0293	46	1	0.108404	61.8	5.9	60.3258	0	0.206056	0.0477447
67	194.194	61.82	-1.0293	46	1	0.108404	61.8	5.9	60.3258	0	0.855635	0.112891
67	194.194	61.82	-1.0293	46	1	0.108404	61.8	5.9	60.3258	0	1.19724	0.138958
67	194.194	61.82	-1.0293	46	1	0.108404	61.8	5.9	60.3258	0	1.91437	0.186759
67	194.194	61.82	-1.0293	46	1	0.108404	61.8	5.9	60.3258	0	2.97244	0.241103
67	194.194	61.82	-1.0293	46	1	0.108404	61.8	5.9	60.3258	0	3.92918	0.321467
67	194.194	61.82	-1.0293	46	1	0.108404	61.8	5.9	60.3258	0	6.97006	0.571255
67	194.194	61.82	-1.0293	46	1	0.108404	61.8	5.9	60.3258	0	7.96257	0.701514
67	194.194	61.82	-1.0293	46	1	0.108404	61.8	5.9	60.3258	0	8.99027	0.864316
67	194.194	61.82	-1.0293	46	1	0.108404	61.8	5.9	60.3258	0	10.0158	0.96421
67	194.194	61.82	-1.0293	46	1	0.108404	61.8	5.9	60.3258	0	13.9693	0.999346
67	194.194	61.82	-1.0293	46	1	0.108404	61.8	5.9	60.3258	0	14.9915	1.00163
67	194.194	61.82	-1.0293	46	1	0.108404	61.8	5.9	60.3258	0	16.0818	1.00174
67	194.194	61.82	-1.0293	46	1	0.108404	61.8	5.9	60.3258	0	17.0018	1.00184
67	194.194	61.82	-1.0293	46	1	0.108404	61.8	5.9	60.3258	0	18.0921	1.00196
68	194.194	61.82	-1.0293	46	1	0.116132	94.1	5.5	52.8599	0	0	0
68	194.194	61.82	-1.0293	46	1	0.116132	94.1	5.5	52.8599	0	0.000739082	0.0216921
68	194.194	61.82	-1.0293	46	1	0.116132	94.1	5.5	52.8599	0	0.240202	0.0499176
68	194.194	61.82	-1.0293	46	1	0.116132	94.1	5.5	52.8599	0	0.889707	0.112895
68	194.194	61.82	-1.0293	46	1	0.116132	94.1	5.5	52.8599	0	1.26472	0.119443
68	194.194	61.82	-1.0293	46	1	0.116132	94.1	5.5	52.8599	0	1.94711	0.147717
68	194.194	61.82	-1.0293	46	1	0.116132	94.1	5.5	52.8599	0	2.93652	0.186869
68	194.194	61.82	-1.0293	46	1	0.116132	94.1	5.5	52.8599	0	3.96	0.226026
68	194.194	61.82	-1.0293	46	1	0.116132	94.1	5.5	52.8599	0	6.96311	0.36735
68	194.194	61.82	-1.0293	46	1	0.116132	94.1	5.5	52.8599	0	8.02192	0.443386
68	194.194	61.82	-1.0293	46	1	0.116132	94.1	5.5	52.8599	0	8.98118	0.597503
68	194.194	61.82	-1.0293	46	1	0.116132	94.1	5.5	52.8599	0	10.0095	0.777658
68	194.194	61.82	-1.0293	46	1	0.116132	94.1	5.5	52.8599	0	14.0377	1.00586
68	194.194	61.82	-1.0293	46	1	0.116132	94.1	5.5	52.8599	0	15.0938	1.00381
68	194.194	61.82	-1.0293	46	1	0.116132	94.1	5.5	52.8599	0	16.218	0.99959
68	194.194	61.82	-1.0293	46	1	0.116132	94.1	5.5	52.8599	0	17.1382	1.0062
68	194.194	61.82	-1.0293	46	1	0.116132	94.1	5.5	52.8599	0	18.024	1.00412
69	238.286	26.3	3.5913	46	1	0.0526316	59.2	3.7	74.2	30	0	0
69	238.286	26.3	3.5913	46	1	0.0526316	59.2	3.7	74.2	30	0.231884	0.0630435
69	238.286	26.3	3.5913	46	1	0.0526316	59.2	3.7	74.2	30	0.927536	0.163939
69	238.286	26.3	3.5913	46	1	0.0526316	59.2	3.7	74.2	30	4.96232	0.381063
69	238.286	26.3	3.5913	46	1	0.0526316	59.2	3.7	74.2	30	7.0029	0.469459
69	238.286	26.3	3.5913	46	1	0.0526316	59.2	3.7	74.2	30	11.9652	1.07741
69	238.286	26.3	3.5913	46	1	0.0526316	59.2	3.7	74.2	30	20.0348	1.0604
70	238.286	26.3	3.5913	46	1	0.111111	54	8.6	85.7	30	0	0
70	238.286	26.3	3.5913	46	1	0.111111	54	8.6	85.7	30	0.13617	0.0751515
70	238.286	26.3	3.5913	46	1	0.111111	54	8.6	85.7	30	0.998582	0.126061
70	238.286	26.3	3.5913	46	1	0.111111	54	8.6	85.7	30	4.99291	0.363636
70	238.286	26.3	3.5913	46	1	0.111111	54	8.6	85.7	30	7.03546	0.545455
70	238.286	26.3	3.5913	46	1	0.111111	54	8.6	85.7	30	11.9376	0.911515
70	238.286	26.3	3.5913	46	1	0.111111	54	8.6	85.7	30	14.9787	1.06909
71	238.286	26.3	3.5913	46	1	0.25	288.7	19.6	98.2	30	0	0
71	238.286	26.3	3.5913	46	1	0.25	288.7	19.6	98.2	30	0.983148	0.0403587
71	238.286	26.3	3.5913	46	1	0.25	288.7	19.6	98.2	30	4.99878	0.0914798
71	238.286	26.3	3.5913	46	1	0.25	288.7	19.6	98.2	30	6.96027	0.121076
71	238.286	26.3	3.5913	46	1	0.25	288.7	19.6	98.2	30	11.9639	0.279821
71	238.286	26.3	3.5913	46	1	0.25	288.7	19.6	98.2	30	15.0079	0.433184
71	238.286	26.3	3.5913	46	1	0.25	288.7	19.6	98.2	30	20.0232	0.742601
71	238.286	26.3	3.5913	46	1	0.25	288.7	19.6	98.2	30	24.9774	0.866368
71	238.286	26.3	3.5913	46	1	0.25	288.7	19.6	98.2	30	30.0149	0.860987
72	238.286	26.3	3.5913	46	1	0.0526316	59.9	4.2	84.1	30	0	0
72	238.286	26.3	3.5913	46	1	0.0526316	59.9	4.2	84.1	30	0.881159	0.0857837
72	238.286	26.3	3.5913	46	1	0.0526316	59.9	4.2	84.1	30	4.86957	0.164249
72	238.286	26.3	3.5913	46	1	0.0526316	59.9	4.2	84.1	30	6.95652	0.232481
72	238.286	26.3	3.5913	46	1	0.0526316	59.9	4.2	84.1	30	11.9652	0.351363
72	238.286	26.3	3.5913	46	1	0.0526316	59.9	4.2	84.1	30	15.0261	0.349083
72	238.286	26.3	3.5913	46	1	0.0526316	59.9	4.2	84.1	30	20.0348	0.467965
72	238.286	26.3	3.5913	46	1	0.0526316	59.9	4.2	84.1	30	25.0435	0.632225
72	238.286	26.3	3.5913	46	1	0.0526316	59.9	4.2	84.1	30	29.9594	0.862024
73	238.286	26.3	3.5913	46	1	0.111111	54.5	4.6	46.2	30	0	0
73	238.286	26.3	3.5913	46	1	0.111111	54.5	4.6	46.2	30	0.27234	0.070303
73	238.286	26.3	3.5913	46	1	0.111111	54.5	4.6	46.2	30	0.953191	0.126061
73	238.286	26.3	3.5913	46	1	0.111111	54.5	4.6	46.2	30	6.99007	0.431515
73	238.286	26.3	3.5913	46	1	0.111111	54.5	4.6	46.2	30	11.983	0.606061
73	238.286	26.3	3.5913	46	1	0.111111	54.5	4.6	46.2	30	19.9716	1.07394
74	238.286	26.3	3.5913	46	1	0.25	108.9	12.4	61.5	30	0	0
74	238.286	26.3	3.5913	46	1	0.25	108.9	12.4	61.5	30	0.194956	0.102242
74	238.286	26.3	3.5913	46	1	0.25	108.9	12.4	61.5	30	0.998836	0.242152
74	238.286	26.3	3.5913	46	1	0.25	108.9	12.4	61.5	30	5.00527	0.774888
74	238.286	26.3	3.5913	46	1	0.25	108.9	12.4	61.5	30	7.12573	1.04933
74	238.286	26.3	3.5913	46	1	0.25	108.9	12.4	61.5	30	12.0728	1.08161
75	238.286	26.3	3.5913	12	1	0.0526316	65.6	4.2	84.2	30	0	0
75	238.286	26.3	3.5913	12	1	0.0526316	65.6	4.2	84.2	30	0.185507	0.0680818
75	238.286	26.3	3.5913	12	1	0.0526316	65.6	4.2	84.2	30	0.927536	0.163939
75	238.286	26.3	3.5913	12	1	0.0526316	65.6	4.2	84.2	30	4.91594	0.423917
75	238.286	26.3	3.5913	12	1	0.0526316	65.6	4.2	84.2	30	7.0029	0.499711
75	238.286	26.3	3.5913	12	1	0.0526316	65.6	4.2	84.2	30	12.0116	0.643803
75	238.286	26.3	3.5913	12	1	0.0526316	65.6	4.2	84.2	30	20.0348	0.825948
75	238.286	26.3	3.5913	12	1	0.0526316	65.6	4.2	84.2	30	24.9971	0.841465
75	238.286	26.3	3.5913	12	1	0.0526316	65.6	4.2	84.2	30	29.9594	0.887234
76	238.286	26.3	3.5913	12	1	0.111111	54.9	9	90.1	30	0	0
76	238.286	26.3	3.5913	12	1	0.111111	54.9	9	90.1	30	0.31773	0.0484848
76	238.286	26.3	3.5913	12	1	0.111111	54.9	9	90.1	30	0.998582	0.111515
76	238.286	26.3	3.5913	12	1	0.111111	54.9	9	90.1	30	4.94752	0.346667
76	238.286	26.3	3.5913	12	1	0.111111	54.9	9	90.1	30	6.99007	0.453333
76	238.286	26.3	3.5913	12	1	0.111111	54.9	9	90.1	30	11.983	0.562424
76	238.286	26.3	3.5913	12	1	0.111111	54.9	9	90.1	30	14.9787	0.698182
76	238.286	26.3	3.5913	12	1	0.111111	54.9	9	90.1	30	20.0624	0.843636
76	238.286	26.3	3.5913	12	1	0.111111	54.9	9	90.1	30	24.9645	0.88
76	238.286	26.3	3.5913	12	1	0.111111	54.9	9	90.1	30	30.0936	1.00121
77	238.286	26.3	3.5913	12	1	0.25	67.2	19.3	96.6	30	0	0
77	238.286	26.3	3.5913	12	1	0.25	67.2	19.3	96.6	30	0.194956	0.102242
77	238.286	26.3	3.5913	12	1	0.25	67.2	19.3	96.6	30	0.950934	0.226009
77	238.286	26.3	3.5913	12	1	0.25	67.2	19.3	96.6	30	5.06802	0.382063
77	238.286	26.3	3.5913	12	1	0.25	67.2	19.3	96.6	30	7.08034	0.465471
77	238.286	26.3	3.5913	12	1	0.25	67.2	19.3	96.6	30	11.9879	0.589238
77	238.286	26.3	3.5913	12	1	0.25	67.2	19.3	96.6	30	15.0712	0.64843
77	238.286	26.3	3.5913	12	1	0.25	67.2	19.3	96.6	30	20.129	0.904036
77	238.286	26.3	3.5913	12	1	0.25	67.2	19.3	96.6	30	24.9868	0.987444
77	238.286	26.3	3.5913	12	1	0.25	67.2	19.3	96.6	30	30.063	0.879821
78	238.286	26.3	3.5913	40	1	0.0526316	62.5	4.4	87.9	30	0	0
78	238.286	26.3	3.5913	40	1	0.0526316	62.5	4.4	87.9	30	0.185507	0.0529558
78	238.286	26.3	3.5913	40	1	0.0526316	62.5	4.4	87.9	30	0.881159	0.108473
78	238.286	26.3	3.5913	40	1	0.0526316	62.5	4.4	87.9	30	4.91594	0.292824
78	238.286	26.3	3.5913	40	1	0.0526316	62.5	4.4	87.9	30	7.04928	0.383749
78	238.286	26.3	3.5913	40	1	0.0526316	62.5	4.4	87.9	30	11.9652	0.885817
78	238.286	26.3	3.5913	40	1	0.0526316	62.5	4.4	87.9	30	19.9884	0.911659
78	238.286	26.3	3.5913	40	1	0.0526316	62.5	4.4	87.9	30	25.0435	0.821301
79	238.286	26.3	3.5913	40	1	0.111111	65.8	10	100	30	0	0
79	238.286	26.3	3.5913	40	1	0.111111	65.8	10	100	30	0.27234	0.0290909
79	238.286	26.3	3.5913	40	1	0.111111	65.8	10	100	30	0.907801	0.0775758
79	238.286	26.3	3.5913	40	1	0.111111	65.8	10	100	30	4.94752	0.25697
79	238.286	26.3	3.5913	40	1	0.111111	65.8	10	100	30	6.89929	0.4
79	238.286	26.3	3.5913	40	1	0.111111	65.8	10	100	30	11.9376	0.831515
79	238.286	26.3	3.5913	40	1	0.111111	65.8	10	100	30	14.8879	0.972121
79	238.286	26.3	3.5913	40	1	0.111111	65.8	10	100	30	20.017	0.950303
79	238.286	26.3	3.5913	40	1	0.111111	65.8	10	100	30	25.0099	0.8
79	238.286	26.3	3.5913	40	1	0.111111	65.8	10	100	30	30.0936	0.814545
80	238.286	26.3	3.5913	40	1	0.25	79.1	19.9	99.3	30	0	0
80	238.286	26.3	3.5913	40	1	0.25	79.1	19.9	99.3	30	0.333224	0.0807175
80	238.286	26.3	3.5913	40	1	0.25	79.1	19.9	99.3	30	0.947796	0.18565
80	238.286	26.3	3.5913	40	1	0.25	79.1	19.9	99.3	30	4.93226	0.435874
80	238.286	26.3	3.5913	40	1	0.25	79.1	19.9	99.3	30	7.04101	0.559641
80	238.286	26.3	3.5913	40	1	0.25	79.1	19.9	99.3	30	11.9582	0.807175
80	238.286	26.3	3.5913	40	1	0.25	79.1	19.9	99.3	30	15.0056	1.00359
80	238.286	26.3	3.5913	40	1	0.25	79.1	19.9	99.3	30	20.0955	1.07354
81	314.469	34.14	4.7235	31	1.86	0.1	4.03	9.32	98.2	2	0	0
81	314.469	34.14	4.7235	31	1.86	0.1	4.03	9.32	98.2	2	0.0565961	0.104911
81	314.469	34.14	4.7235	31	1.86	0.1	4.03	9.32	98.2	2	0.111692	0.154018
81	314.469	34.14	4.7235	31	1.86	0.1	4.03	9.32	98.2	2	0.193555	0.198661
81	314.469	34.14	4.7235	31	1.86	0.1	4.03	9.32	98.2	2	0.248051	0.225446
81	314.469	34.14	4.7235	31	1.86	0.1	4.03	9.32	98.2	2	0.356021	0.241071
81	314.469	34.14	4.7235	31	1.86	0.1	4.03	9.32	98.2	2	0.518008	0.265625
81	314.469	34.14	4.7235	31	1.86	0.1	4.03	9.32	98.2	2	0.923543	0.348214
81	314.469	34.14	4.7235	31	1.86	0.1	4.03	9.32	98.2	2	1.1396	0.383929
81	314.469	34.14	4.7235	31	1.86	0.1	4.03	9.32	98.2	2	1.30105	0.388393
81	314.469	34.14	4.7235	31	1.86	0.1	4.03	9.32	98.2	2	1.46262	0.397321
81	314.469	34.14	4.7235	31	1.86	0.1	4.03	9.32	98.2	2	1.9751	0.457589
81	314.469	34.14	4.7235	31	1.86	0.1	4.03	9.32	98.2	2	2.40549	0.464286
81	314.469	34.14	4.7235	31	1.86	0.1	4.03	9.32	98.2	2	2.97079	0.488839
81	314.469	34.14	4.7235	31	1.86	0.1	4.03	9.32	98.2	2	3.34841	0.533482
81	314.469	34.14	4.7235	31	1.86	0.1	4.03	9.32	98.2	2	4.02079	0.540179
81	314.469	34.14	4.7235	31	1.86	0.1	4.03	9.32	98.2	2	4.4786	0.566964
81	314.469	34.14	4.7235	31	1.86	0.1	4.03	9.32	98.2	2	4.99	0.587054
81	314.469	34.14	4.7235	31	1.86	0.1	4.03	9.32	98.2	2	5.50135	0.604911
81	314.469	34.14	4.7235	31	1.86	0.1	4.03	9.32	98.2	2	5.98569	0.618304
81	314.469	34.14	4.7235	31	1.86	0.1	4.03	9.32	98.2	2	6.20085	0.620536
81	314.469	34.14	4.7235	31	1.86	0.1	4.03	9.32	98.2	2	6.41613	0.627232
81	314.469	34.14	4.7235	31	1.86	0.1	4.03	9.32	98.2	2	7.00802	0.640625
81	314.469	34.14	4.7235	31	1.86	0.1	4.03	9.32	98.2	2	7.49247	0.658482
81	314.469	34.14	4.7235	31	1.86	0.1	4.03	9.32	98.2	2	8.0037	0.671875
81	314.469	34.14	4.7235	31	1.86	0.1	4.03	9.32	98.2	2	9.16023	0.685268
81	314.469	34.14	4.7235	31	1.86	0.1	4.03	9.32	98.2	2	9.48288	0.685268
81	314.469	34.14	4.7235	31	1.86	0.1	4.03	9.32	98.2	2	10.9895	0.71875
81	314.469	34.14	4.7235	31	1.86	0.1	4.03	9.32	98.2	2	12.9807	0.776786
81	314.469	34.14	4.7235	31	1.86	0.1	4.03	9.32	98.2	2	13.977	0.828125
82	410.493	64.16	3.59042	97.5	3	0.724138	104	38.14	90.8	0.02	0	0
82	410.493	64.16	3.59042	97.5	3	0.724138	104	38.14	90.8	0.02	1.04854	0.0348028
82	410.493	64.16	3.59042	97.5	3	0.724138	104	38.14	90.8	0.02	3.02913	0.062645
82	410.493	64.16	3.59042	97.5	3	0.724138	104	38.14	90.8	0.02	6.05825	0.0928074
82	410.493	64.16	3.59042	97.5	3	0.724138	104	38.14	90.8	0.02	8.03883	0.113689
82	410.493	64.16	3.59042	97.5	3	0.724138	104	38.14	90.8	0.02	10.0194	0.136891
82	410.493	64.16	3.59042	97.5	3	0.724138	104	38.14	90.8	0.02	13.0485	0.162413
82	410.493	64.16	3.59042	97.5	3	0.724138	104	38.14	90.8	0.02	15.0291	0.199536
82	410.493	64.16	3.59042	97.5	3	0.724138	104	38.14	90.8	0.02	17.0097	0.225058
82	410.493	64.16	3.59042	97.5	3	0.724138	104	38.14	90.8	0.02	20.0388	0.290023
82	410.493	64.16	3.59042	97.5	3	0.724138	104	38.14	90.8	0.02	22.0194	0.37355
82	410.493	64.16	3.59042	97.5	3	0.724138	104	38.14	90.8	0.02	24	0.542923
82	410.493	64.16	3.59042	97.5	3	0.724138	104	38.14	90.8	0.02	27.0291	0.712297
82	410.493	64.16	3.59042	97.5	3	0.724138	104	38.14	90.8	0.02	29.0097	0.819026
82	410.493	64.16	3.59042	97.5	3	0.724138	104	38.14	90.8	0.02	30.9903	0.914153
82	410.493	64.16	3.59042	97.5	3	0.724138	104	38.14	90.8	0.02	34.0194	0.937355
82	410.493	64.16	3.59042	97.5	3	0.724138	104	38.14	90.8	0.02	36	0.955916
82	410.493	64.16	3.59042	97.5	3	0.724138	104	38.14	90.8	0.02	37.9806	0.969838
82	410.493	64.16	3.59042	97.5	3	0.724138	104	38.14	90.8	0.02	41.0097	0.979118
82	410.493	64.16	3.59042	97.5	3	0.724138	104	38.14	90.8	0.02	42.9903	0.981439
82	410.493	64.16	3.59042	97.5	3	0.724138	104	38.14	90.8	0.02	45.0874	0.983759
82	410.493	64.16	3.59042	97.5	3	0.724138	104	38.14	90.8	0.02	48	0.990719
82	410.493	64.16	3.59042	97.5	3	0.724138	104	38.14	90.8	0.02	49.9806	0.990719
83	410.493	64.16	3.59042	97.5	3	0.724138	106	38.96	92.76	0.02	0	0
83	410.493	64.16	3.59042	97.5	3	0.724138	106	38.96	92.76	0.02	0.932039	0.0139211
83	410.493	64.16	3.59042	97.5	3	0.724138	106	38.96	92.76	0.02	3.02913	0.025522
83	410.493	64.16	3.59042	97.5	3	0.724138	106	38.96	92.76	0.02	6.05825	0.037123
83	410.493	64.16	3.59042	97.5	3	0.724138	106	38.96	92.76	0.02	8.03883	0.0510441
83	410.493	64.16	3.59042	97.5	3	0.724138	106	38.96	92.76	0.02	10.0194	0.0510441
83	410.493	64.16	3.59042	97.5	3	0.724138	106	38.96	92.76	0.02	13.0485	0.0788863
83	410.493	64.16	3.59042	97.5	3	0.724138	106	38.96	92.76	0.02	15.0291	0.102088
83	410.493	64.16	3.59042	97.5	3	0.724138	106	38.96	92.76	0.02	17.0097	0.118329
83	410.493	64.16	3.59042	97.5	3	0.724138	106	38.96	92.76	0.02	20.0388	0.148492
83	410.493	64.16	3.59042	97.5	3	0.724138	106	38.96	92.76	0.02	22.0194	0.199536
83	410.493	64.16	3.59042	97.5	3	0.724138	106	38.96	92.76	0.02	24	0.24594
83	410.493	64.16	3.59042	97.5	3	0.724138	106	38.96	92.76	0.02	27.0291	0.445476
83	410.493	64.16	3.59042	97.5	3	0.724138	106	38.96	92.76	0.02	29.0097	0.612529
83	410.493	64.16	3.59042	97.5	3	0.724138	106	38.96	92.76	0.02	30.9903	0.75406
83	410.493	64.16	3.59042	97.5	3	0.724138	106	38.96	92.76	0.02	34.0194	0.87007
83	410.493	64.16	3.59042	97.5	3	0.724138	106	38.96	92.76	0.02	36	0.911833
83	410.493	64.16	3.59042	97.5	3	0.724138	106	38.96	92.76	0.02	37.9806	0.923434
83	410.493	64.16	3.59042	97.5	3	0.724138	106	38.96	92.76	0.02	41.0097	0.939675
83	410.493	64.16	3.59042	97.5	3	0.724138	106	38.96	92.76	0.02	42.9903	0.944316
83	410.493	64.16	3.59042	97.5	3	0.724138	106	38.96	92.76	0.02	45.0874	0.948956
83	410.493	64.16	3.59042	97.5	3	0.724138	106	38.96	92.76	0.02	48	0.948956
83	410.493	64.16	3.59042	97.5	3	0.724138	106	38.96	92.76	0.02	49.9806	0.960557
84	410.493	64.16	3.59042	97.5	3	0.724138	107	37.33	89.03	0.02	0	0
84	410.493	64.16	3.59042	97.5	3	0.724138	107	37.33	89.03	0.02	1.04854	0.0974478
84	410.493	64.16	3.59042	97.5	3	0.724138	107	37.33	89.03	0.02	3.02913	0.113689
84	410.493	64.16	3.59042	97.5	3	0.724138	107	37.33	89.03	0.02	6.05825	0.12761
84	410.493	64.16	3.59042	97.5	3	0.724138	107	37.33	89.03	0.02	8.03883	0.153132
84	410.493	64.16	3.59042	97.5	3	0.724138	107	37.33	89.03	0.02	10.0194	0.174014
84	410.493	64.16	3.59042	97.5	3	0.724138	107	37.33	89.03	0.02	13.0485	0.218097
84	410.493	64.16	3.59042	97.5	3	0.724138	107	37.33	89.03	0.02	15.0291	0.269142
84	410.493	64.16	3.59042	97.5	3	0.724138	107	37.33	89.03	0.02	17.0097	0.327146
84	410.493	64.16	3.59042	97.5	3	0.724138	107	37.33	89.03	0.02	20.0388	0.408353
84	410.493	64.16	3.59042	97.5	3	0.724138	107	37.33	89.03	0.02	22.0194	0.49884
84	410.493	64.16	3.59042	97.5	3	0.724138	107	37.33	89.03	0.02	24	0.640371
84	410.493	64.16	3.59042	97.5	3	0.724138	107	37.33	89.03	0.02	27.0291	0.798144
84	410.493	64.16	3.59042	97.5	3	0.724138	107	37.33	89.03	0.02	29.0097	0.921114
84	410.493	64.16	3.59042	97.5	3	0.724138	107	37.33	89.03	0.02	30.9903	0.944316
84	410.493	64.16	3.59042	97.5	3	0.724138	107	37.33	89.03	0.02	34.0194	0.965197
84	410.493	64.16	3.59042	97.5	3	0.724138	107	37.33	89.03	0.02	36	0.972158
84	410.493	64.16	3.59042	97.5	3	0.724138	107	37.33	89.03	0.02	37.9806	0.976798
84	410.493	64.16	3.59042	97.5	3	0.724138	107	37.33	89.03	0.02	41.0097	0.983759
84	410.493	64.16	3.59042	97.5	3	0.724138	107	37.33	89.03	0.02	42.9903	0.988399
84	410.493	64.16	3.59042	97.5	3	0.724138	107	37.33	89.03	0.02	44.9709	0.988399
84	410.493	64.16	3.59042	97.5	3	0.724138	107	37.33	89.03	0.02	48	0.990719
84	410.493	64.16	3.59042	97.5	3	0.724138	107	37.33	89.03	0.02	49.9806	0.990719
85	370.515	86.71	3.01044	12	3	0.18897	20.78	9.08	57.13	0.04	0	0
85	370.515	86.71	3.01044	12	3	0.18897	20.78	9.08	57.13	0.04	1	0.300248
85	370.515	86.71	3.01044	12	3	0.18897	20.78	9.08	57.13	0.04	2	0.384615
85	370.515	86.71	3.01044	12	3	0.18897	20.78	9.08	57.13	0.04	3	0.419355
85	370.515	86.71	3.01044	12	3	0.18897	20.78	9.08	57.13	0.04	4.01515	0.503722
85	370.515	86.71	3.01044	12	3	0.18897	20.78	9.08	57.13	0.04	4.98485	0.632754
85	370.515	86.71	3.01044	12	3	0.18897	20.78	9.08	57.13	0.04	5.98485	0.679901
85	370.515	86.71	3.01044	12	3	0.18897	20.78	9.08	57.13	0.04	6.98485	0.771712
85	370.515	86.71	3.01044	12	3	0.18897	20.78	9.08	57.13	0.04	7.98485	0.868486
85	370.515	86.71	3.01044	12	3	0.18897	20.78	9.08	57.13	0.04	8.98485	0.933002
85	370.515	86.71	3.01044	12	3	0.18897	20.78	9.08	57.13	0.04	9.9697	0.930521
85	370.515	86.71	3.01044	12	3	0.18897	20.78	9.08	57.13	0.04	10.9848	0.945409
85	370.515	86.71	3.01044	12	3	0.18897	20.78	9.08	57.13	0.04	11.9697	0.908189
86	370.515	86.71	3.01044	12	3	0.108194	7.41	8.16	83.58	0.04	0	0
86	370.515	86.71	3.01044	12	3	0.108194	7.41	8.16	83.58	0.04	1	0.171216
86	370.515	86.71	3.01044	12	3	0.108194	7.41	8.16	83.58	0.04	1.98485	0.183623
86	370.515	86.71	3.01044	12	3	0.108194	7.41	8.16	83.58	0.04	2.98485	0.223325
86	370.515	86.71	3.01044	12	3	0.108194	7.41	8.16	83.58	0.04	3.98485	0.349876
86	370.515	86.71	3.01044	12	3	0.108194	7.41	8.16	83.58	0.04	4.98485	0.459057
86	370.515	86.71	3.01044	12	3	0.108194	7.41	8.16	83.58	0.04	5.98485	0.538462
86	370.515	86.71	3.01044	12	3	0.108194	7.41	8.16	83.58	0.04	6.98485	0.620347
86	370.515	86.71	3.01044	12	3	0.108194	7.41	8.16	83.58	0.04	7.9697	0.759305
86	370.515	86.71	3.01044	12	3	0.108194	7.41	8.16	83.58	0.04	8.9697	0.851117
86	370.515	86.71	3.01044	12	3	0.108194	7.41	8.16	83.58	0.04	9.95455	0.898263
86	370.515	86.71	3.01044	12	3	0.108194	7.41	8.16	83.58	0.04	10.9697	0.91067
86	370.515	86.71	3.01044	12	3	0.108194	7.41	8.16	83.58	0.04	11.9545	0.933002
87	370.515	86.71	3.01044	12	3	0.406563	11.19	28.37	98.15	0.04	0	0
87	370.515	86.71	3.01044	12	3	0.406563	11.19	28.37	98.15	0.04	1.01515	0.114144
87	370.515	86.71	3.01044	12	3	0.406563	11.19	28.37	98.15	0.04	2	0.141439
87	370.515	86.71	3.01044	12	3	0.406563	11.19	28.37	98.15	0.04	3	0.171216
87	370.515	86.71	3.01044	12	3	0.406563	11.19	28.37	98.15	0.04	4	0.26799
87	370.515	86.71	3.01044	12	3	0.406563	11.19	28.37	98.15	0.04	4.98485	0.327543
87	370.515	86.71	3.01044	12	3	0.406563	11.19	28.37	98.15	0.04	6	0.473945
87	370.515	86.71	3.01044	12	3	0.406563	11.19	28.37	98.15	0.04	6.98485	0.600496
87	370.515	86.71	3.01044	12	3	0.406563	11.19	28.37	98.15	0.04	7.98485	0.672457
87	370.515	86.71	3.01044	12	3	0.406563	11.19	28.37	98.15	0.04	8.98485	0.744417
87	370.515	86.71	3.01044	12	3	0.406563	11.19	28.37	98.15	0.04	9.98485	0.781638
87	370.515	86.71	3.01044	12	3	0.406563	11.19	28.37	98.15	0.04	10.9697	0.863524
87	370.515	86.71	3.01044	12	3	0.406563	11.19	28.37	98.15	0.04	11.9697	0.903226
88	370.515	86.71	3.01044	8	3	0.268326	6.64	19.62	92.74	0.04	0	0
88	370.515	86.71	3.01044	8	3	0.268326	6.64	19.62	92.74	0.04	0.984848	0.2134
88	370.515	86.71	3.01044	8	3	0.268326	6.64	19.62	92.74	0.04	2	0.235732
88	370.515	86.71	3.01044	8	3	0.268326	6.64	19.62	92.74	0.04	3	0.30273
88	370.515	86.71	3.01044	8	3	0.268326	6.64	19.62	92.74	0.04	3.98485	0.436725
88	370.515	86.71	3.01044	8	3	0.268326	6.64	19.62	92.74	0.04	4.98485	0.501241
88	370.515	86.71	3.01044	8	3	0.268326	6.64	19.62	92.74	0.04	5.98485	0.650124
88	370.515	86.71	3.01044	8	3	0.268326	6.64	19.62	92.74	0.04	6.98485	0.717122
88	370.515	86.71	3.01044	8	3	0.268326	6.64	19.62	92.74	0.04	7.9697	0.80397
88	370.515	86.71	3.01044	8	3	0.268326	6.64	19.62	92.74	0.04	8.9697	0.903226
88	370.515	86.71	3.01044	8	3	0.268326	6.64	19.62	92.74	0.04	9.95455	0.913151
88	370.515	86.71	3.01044	8	3	0.268326	6.64	19.62	92.74	0.04	10.9545	0.933002
88	370.515	86.71	3.01044	8	3	0.268326	6.64	19.62	92.74	0.04	11.9697	0.952854
89	312.442	30.87	3.43922	75	1	0.25	10.51	17.188	85.94	0.02	0	0
89	312.442	30.87	3.43922	75	1	0.25	10.51	17.188	85.94	0.02	0.266667	0.0120575
89	312.442	30.87	3.43922	75	1	0.25	10.51	17.188	85.94	0.02	2.86667	0.138673
89	312.442	30.87	3.43922	75	1	0.25	10.51	17.188	85.94	0.02	3.86667	0.237208
89	312.442	30.87	3.43922	75	1	0.25	10.51	17.188	85.94	0.02	6	0.307512
89	312.442	30.87	3.43922	75	1	0.25	10.51	17.188	85.94	0.02	8.2	0.38586
89	312.442	30.87	3.43922	75	1	0.25	10.51	17.188	85.94	0.02	9.86667	0.454177
89	312.442	30.87	3.43922	75	1	0.25	10.51	17.188	85.94	0.02	12	0.520456
89	312.442	30.87	3.43922	75	1	0.25	10.51	17.188	85.94	0.02	13.9333	0.564614
89	312.442	30.87	3.43922	75	1	0.25	10.51	17.188	85.94	0.02	16	0.620836
89	312.442	30.87	3.43922	75	1	0.25	10.51	17.188	85.94	0.02	17.9333	0.662982
89	312.442	30.87	3.43922	75	1	0.25	10.51	17.188	85.94	0.02	20	0.733289
89	312.442	30.87	3.43922	75	1	0.25	10.51	17.188	85.94	0.02	22	0.779455
89	312.442	30.87	3.43922	75	1	0.25	10.51	17.188	85.94	0.02	24	0.835681
89	312.442	30.87	3.43922	75	1	0.25	10.51	17.188	85.94	0.02	26	0.926112
89	312.442	30.87	3.43922	75	1	0.25	10.51	17.188	85.94	0.02	28	0.97429
89	312.442	30.87	3.43922	75	1	0.25	10.51	17.188	85.94	0.02	29.9333	1.00034
89	312.442	30.87	3.43922	75	1	0.25	10.51	17.188	85.94	0.02	32	0.998211
89	312.442	30.87	3.43922	75	1	0.25	10.51	17.188	85.94	0.02	34	1.00011
89	312.442	30.87	3.43922	75	1	0.25	10.51	17.188	85.94	0.02	36.0667	0.997984
90	312.442	30.87	3.43922	82	1.86	0.25	10.82	17.982	89.91	0.02	0	0
90	312.442	30.87	3.43922	82	1.86	0.25	10.82	17.982	89.91	0.02	0.933333	0.0562859
90	312.442	30.87	3.43922	82	1.86	0.25	10.82	17.982	89.91	0.02	2.13333	0.090424
90	312.442	30.87	3.43922	82	1.86	0.25	10.82	17.982	89.91	0.02	3.06667	0.132625
90	312.442	30.87	3.43922	82	1.86	0.25	10.82	17.982	89.91	0.02	4.06667	0.194944
90	312.442	30.87	3.43922	82	1.86	0.25	10.82	17.982	89.91	0.02	6	0.263246
90	312.442	30.87	3.43922	82	1.86	0.25	10.82	17.982	89.91	0.02	8	0.329533
90	312.442	30.87	3.43922	82	1.86	0.25	10.82	17.982	89.91	0.02	10.0667	0.365635
90	312.442	30.87	3.43922	82	1.86	0.25	10.82	17.982	89.91	0.02	12	0.403756
90	312.442	30.87	3.43922	82	1.86	0.25	10.82	17.982	89.91	0.02	14.0667	0.453942
90	312.442	30.87	3.43922	82	1.86	0.25	10.82	17.982	89.91	0.02	16.0667	0.524253
90	312.442	30.87	3.43922	82	1.86	0.25	10.82	17.982	89.91	0.02	18	0.602616
90	312.442	30.87	3.43922	82	1.86	0.25	10.82	17.982	89.91	0.02	20	0.684999
90	312.442	30.87	3.43922	82	1.86	0.25	10.82	17.982	89.91	0.02	22	0.733177
90	312.442	30.87	3.43922	82	1.86	0.25	10.82	17.982	89.91	0.02	24	0.775319
90	312.442	30.87	3.43922	82	1.86	0.25	10.82	17.982	89.91	0.02	26.0667	0.819469
90	312.442	30.87	3.43922	82	1.86	0.25	10.82	17.982	89.91	0.02	28	0.84753
90	312.442	30.87	3.43922	82	1.86	0.25	10.82	17.982	89.91	0.02	30	0.909792
90	312.442	30.87	3.43922	82	1.86	0.25	10.82	17.982	89.91	0.02	32.1333	0.992168
90	312.442	30.87	3.43922	82	1.86	0.25	10.82	17.982	89.91	0.02	34	0.994076
90	312.442	30.87	3.43922	82	1.86	0.25	10.82	17.982	89.91	0.02	36.0667	0.991948
91	312.442	30.87	3.43922	90	3	0.25	12.2	18.168	90.84	0.02	0	0
91	312.442	30.87	3.43922	90	3	0.25	12.2	18.168	90.84	0.02	1	0.0200648
91	312.442	30.87	3.43922	90	3	0.25	12.2	18.168	90.84	0.02	2.13333	0.034086
91	312.442	30.87	3.43922	90	3	0.25	12.2	18.168	90.84	0.02	3	0.0622066
91	312.442	30.87	3.43922	90	3	0.25	12.2	18.168	90.84	0.02	3.33333	0.092369
91	312.442	30.87	3.43922	90	3	0.25	12.2	18.168	90.84	0.02	4.6	0.130528
91	312.442	30.87	3.43922	90	3	0.25	12.2	18.168	90.84	0.02	5.93333	0.154598
91	312.442	30.87	3.43922	90	3	0.25	12.2	18.168	90.84	0.02	8.13333	0.194716
91	312.442	30.87	3.43922	90	3	0.25	12.2	18.168	90.84	0.02	10.0667	0.24491
91	312.442	30.87	3.43922	90	3	0.25	12.2	18.168	90.84	0.02	11.9333	0.295108
91	312.442	30.87	3.43922	90	3	0.25	12.2	18.168	90.84	0.02	13.9333	0.343286
91	312.442	30.87	3.43922	90	3	0.25	12.2	18.168	90.84	0.02	16.0667	0.38542
91	312.442	30.87	3.43922	90	3	0.25	12.2	18.168	90.84	0.02	18	0.429577
91	312.442	30.87	3.43922	90	3	0.25	12.2	18.168	90.84	0.02	20.0667	0.481776
91	312.442	30.87	3.43922	90	3	0.25	12.2	18.168	90.84	0.02	22	0.529958
91	312.442	30.87	3.43922	90	3	0.25	12.2	18.168	90.84	0.02	24	0.574111
91	312.442	30.87	3.43922	90	3	0.25	12.2	18.168	90.84	0.02	26.0667	0.614237
91	312.442	30.87	3.43922	90	3	0.25	12.2	18.168	90.84	0.02	28.0667	0.678512
91	312.442	30.87	3.43922	90	3	0.25	12.2	18.168	90.84	0.02	30.0667	0.748823
91	312.442	30.87	3.43922	90	3	0.25	12.2	18.168	90.84	0.02	32.0667	0.805049
91	312.442	30.87	3.43922	90	3	0.25	12.2	18.168	90.84	0.02	34	0.895484
91	312.442	30.87	3.43922	90	3	0.25	12.2	18.168	90.84	0.02	36.0667	0.929574
92	312.442	30.87	3.43922	96	5.67	0.25	14.81	19.224	96.12	0.02	0	0
92	312.442	30.87	3.43922	96	5.67	0.25	14.81	19.224	96.12	0.02	0.933333	0.06031
92	312.442	30.87	3.43922	96	5.67	0.25	14.81	19.224	96.12	0.02	2.06667	0.0864036
92	312.442	30.87	3.43922	96	5.67	0.25	14.81	19.224	96.12	0.02	3.13333	0.100428
92	312.442	30.87	3.43922	96	5.67	0.25	14.81	19.224	96.12	0.02	4.13333	0.120493
92	312.442	30.87	3.43922	96	5.67	0.25	14.81	19.224	96.12	0.02	5.86667	0.140517
92	312.442	30.87	3.43922	96	5.67	0.25	14.81	19.224	96.12	0.02	8	0.164543
92	312.442	30.87	3.43922	96	5.67	0.25	14.81	19.224	96.12	0.02	10	0.20266
92	312.442	30.87	3.43922	96	5.67	0.25	14.81	19.224	96.12	0.02	12	0.210597
92	312.442	30.87	3.43922	96	5.67	0.25	14.81	19.224	96.12	0.02	14.0667	0.260783
92	312.442	30.87	3.43922	96	5.67	0.25	14.81	19.224	96.12	0.02	16.0667	0.298901
92	312.442	30.87	3.43922	96	5.67	0.25	14.81	19.224	96.12	0.02	18	0.330986
92	312.442	30.87	3.43922	96	5.67	0.25	14.81	19.224	96.12	0.02	20.0667	0.389221
92	312.442	30.87	3.43922	96	5.67	0.25	14.81	19.224	96.12	0.02	22.0667	0.42935
92	312.442	30.87	3.43922	96	5.67	0.25	14.81	19.224	96.12	0.02	24	0.449363
92	312.442	30.87	3.43922	96	5.67	0.25	14.81	19.224	96.12	0.02	26.0667	0.515646
92	312.442	30.87	3.43922	96	5.67	0.25	14.81	19.224	96.12	0.02	28.0667	0.539679
92	312.442	30.87	3.43922	96	5.67	0.25	14.81	19.224	96.12	0.02	30	0.581824
92	312.442	30.87	3.43922	96	5.67	0.25	14.81	19.224	96.12	0.02	32.0667	0.62195
92	312.442	30.87	3.43922	96	5.67	0.25	14.81	19.224	96.12	0.02	34	0.672144
92	312.442	30.87	3.43922	96	5.67	0.25	14.81	19.224	96.12	0.02	36.1333	0.75452
93	312.442	30.87	3.43922	90	3	0.2	14.31	15.22	91.32	0.02	0	0
93	312.442	30.87	3.43922	90	3	0.2	14.31	15.22	91.32	0.02	0.923077	0.0220441
93	312.442	30.87	3.43922	90	3	0.2	14.31	15.22	91.32	0.02	1.84615	0.0360721
93	312.442	30.87	3.43922	90	3	0.2	14.31	15.22	91.32	0.02	2.96703	0.0661323
93	312.442	30.87	3.43922	90	3	0.2	14.31	15.22	91.32	0.02	3.89011	0.104208
93	312.442	30.87	3.43922	90	3	0.2	14.31	15.22	91.32	0.02	6.13187	0.148297
93	312.442	30.87	3.43922	90	3	0.2	14.31	15.22	91.32	0.02	7.91209	0.172345
93	312.442	30.87	3.43922	90	3	0.2	14.31	15.22	91.32	0.02	10.022	0.224449
93	312.442	30.87	3.43922	90	3	0.2	14.31	15.22	91.32	0.02	11.9341	0.284569
93	312.442	30.87	3.43922	90	3	0.2	14.31	15.22	91.32	0.02	13.978	0.320641
93	312.442	30.87	3.43922	90	3	0.2	14.31	15.22	91.32	0.02	16.2198	0.364729
93	312.442	30.87	3.43922	90	3	0.2	14.31	15.22	91.32	0.02	18	0.418838
93	312.442	30.87	3.43922	90	3	0.2	14.31	15.22	91.32	0.02	20.1099	0.472946
93	312.442	30.87	3.43922	90	3	0.2	14.31	15.22	91.32	0.02	22.1538	0.521042
93	312.442	30.87	3.43922	90	3	0.2	14.31	15.22	91.32	0.02	23.9341	0.547094
93	312.442	30.87	3.43922	90	3	0.2	14.31	15.22	91.32	0.02	26.044	0.607214
93	312.442	30.87	3.43922	90	3	0.2	14.31	15.22	91.32	0.02	28.022	0.671343
93	312.442	30.87	3.43922	90	3	0.2	14.31	15.22	91.32	0.02	30.1978	0.727455
93	312.442	30.87	3.43922	90	3	0.2	14.31	15.22	91.32	0.02	32.1758	0.795591
93	312.442	30.87	3.43922	90	3	0.2	14.31	15.22	91.32	0.02	34.0879	0.885772
93	312.442	30.87	3.43922	90	3	0.2	14.31	15.22	91.32	0.02	36.1319	0.931864
94	312.442	30.87	3.43922	90	3	0.166667	19.92	13.1629	92.14	0.02	0	0
94	312.442	30.87	3.43922	90	3	0.166667	19.92	13.1629	92.14	0.02	0.989011	0.0140281
94	312.442	30.87	3.43922	90	3	0.166667	19.92	13.1629	92.14	0.02	1.84615	0.0180361
94	312.442	30.87	3.43922	90	3	0.166667	19.92	13.1629	92.14	0.02	3.0989	0.0561122
94	312.442	30.87	3.43922	90	3	0.166667	19.92	13.1629	92.14	0.02	3.89011	0.0761523
94	312.442	30.87	3.43922	90	3	0.166667	19.92	13.1629	92.14	0.02	6.06593	0.12024
94	312.442	30.87	3.43922	90	3	0.166667	19.92	13.1629	92.14	0.02	8.04396	0.160321
94	312.442	30.87	3.43922	90	3	0.166667	19.92	13.1629	92.14	0.02	10.022	0.188377
94	312.442	30.87	3.43922	90	3	0.166667	19.92	13.1629	92.14	0.02	12.0659	0.234469
94	312.442	30.87	3.43922	90	3	0.166667	19.92	13.1629	92.14	0.02	14.044	0.282565
94	312.442	30.87	3.43922	90	3	0.166667	19.92	13.1629	92.14	0.02	16.0879	0.310621
94	312.442	30.87	3.43922	90	3	0.166667	19.92	13.1629	92.14	0.02	18.0659	0.38477
94	312.442	30.87	3.43922	90	3	0.166667	19.92	13.1629	92.14	0.02	20.044	0.412826
94	312.442	30.87	3.43922	90	3	0.166667	19.92	13.1629	92.14	0.02	22.1538	0.468938
94	312.442	30.87	3.43922	90	3	0.166667	19.92	13.1629	92.14	0.02	24.0659	0.519038
94	312.442	30.87	3.43922	90	3	0.166667	19.92	13.1629	92.14	0.02	26.1099	0.567134
94	312.442	30.87	3.43922	90	3	0.166667	19.92	13.1629	92.14	0.02	28.022	0.60521
94	312.442	30.87	3.43922	90	3	0.166667	19.92	13.1629	92.14	0.02	30.1978	0.655311
94	312.442	30.87	3.43922	90	3	0.166667	19.92	13.1629	92.14	0.02	31.978	0.737475
94	312.442	30.87	3.43922	90	3	0.166667	19.92	13.1629	92.14	0.02	34.1538	0.845691
94	312.442	30.87	3.43922	90	3	0.166667	19.92	13.1629	92.14	0.02	36.1319	0.87976
95	312.442	30.87	3.43922	90	3	0.2	12.23	13.69	82.14	0.02	0	0
95	312.442	30.87	3.43922	90	3	0.2	12.23	13.69	82.14	0.02	0.921305	0.0205193
95	312.442	30.87	3.43922	90	3	0.2	12.23	13.69	82.14	0.02	1.91939	0.0384859
95	312.442	30.87	3.43922	90	3	0.2	12.23	13.69	82.14	0.02	3.14779	0.0718125
95	312.442	30.87	3.43922	90	3	0.2	12.23	13.69	82.14	0.02	3.83877	0.133238
95	312.442	30.87	3.43922	90	3	0.2	12.23	13.69	82.14	0.02	5.98848	0.158951
95	312.442	30.87	3.43922	90	3	0.2	12.23	13.69	82.14	0.02	7.83109	0.202547
95	312.442	30.87	3.43922	90	3	0.2	12.23	13.69	82.14	0.02	9.98081	0.243605
95	312.442	30.87	3.43922	90	3	0.2	12.23	13.69	82.14	0.02	11.8234	0.305104
95	312.442	30.87	3.43922	90	3	0.2	12.23	13.69	82.14	0.02	13.9731	0.341047
95	312.442	30.87	3.43922	90	3	0.2	12.23	13.69	82.14	0.02	15.8157	0.394873
95	312.442	30.87	3.43922	90	3	0.2	12.23	13.69	82.14	0.02	17.8887	0.438484
95	312.442	30.87	3.43922	90	3	0.2	12.23	13.69	82.14	0.02	19.9616	0.494882
95	312.442	30.87	3.43922	90	3	0.2	12.23	13.69	82.14	0.02	22.1113	0.546171
95	312.442	30.87	3.43922	90	3	0.2	12.23	13.69	82.14	0.02	23.8004	0.584642
95	312.442	30.87	3.43922	90	3	0.2	12.23	13.69	82.14	0.02	26.1036	0.630825
95	312.442	30.87	3.43922	90	3	0.2	12.23	13.69	82.14	0.02	28.023	0.702559
95	312.442	30.87	3.43922	90	3	0.2	12.23	13.69	82.14	0.02	30.096	0.76663
95	312.442	30.87	3.43922	90	3	0.2	12.23	13.69	82.14	0.02	32.0154	0.807674
95	312.442	30.87	3.43922	90	3	0.2	12.23	13.69	82.14	0.02	34.0115	0.904988
95	312.442	30.87	3.43922	90	3	0.2	12.23	13.69	82.14	0.02	36.0845	0.938369
96	312.442	30.87	3.43922	90	3	0.2	9.71	13.0883	78.53	0.02	0	0
96	312.442	30.87	3.43922	90	3	0.2	9.71	13.0883	78.53	0.02	0.921305	0.0205193
96	312.442	30.87	3.43922	90	3	0.2	9.71	13.0883	78.53	0.02	1.91939	0.0384859
96	312.442	30.87	3.43922	90	3	0.2	9.71	13.0883	78.53	0.02	2.99424	0.0718027
96	312.442	30.87	3.43922	90	3	0.2	9.71	13.0883	78.53	0.02	3.99232	0.117902
96	312.442	30.87	3.43922	90	3	0.2	9.71	13.0883	78.53	0.02	6.06526	0.166628
96	312.442	30.87	3.43922	90	3	0.2	9.71	13.0883	78.53	0.02	7.98464	0.212787
96	312.442	30.87	3.43922	90	3	0.2	9.71	13.0883	78.53	0.02	9.98081	0.276853
96	312.442	30.87	3.43922	90	3	0.2	9.71	13.0883	78.53	0.02	11.977	0.343477
96	312.442	30.87	3.43922	90	3	0.2	9.71	13.0883	78.53	0.02	13.9731	0.381968
96	312.442	30.87	3.43922	90	3	0.2	9.71	13.0883	78.53	0.02	16.0461	0.415348
96	312.442	30.87	3.43922	90	3	0.2	9.71	13.0883	78.53	0.02	17.8887	0.469174
96	312.442	30.87	3.43922	90	3	0.2	9.71	13.0883	78.53	0.02	19.9616	0.515343
96	312.442	30.87	3.43922	90	3	0.2	9.71	13.0883	78.53	0.02	21.9578	0.571736
96	312.442	30.87	3.43922	90	3	0.2	9.71	13.0883	78.53	0.02	23.9539	0.605112
96	312.442	30.87	3.43922	90	3	0.2	9.71	13.0883	78.53	0.02	26.0269	0.661511
96	312.442	30.87	3.43922	90	3	0.2	9.71	13.0883	78.53	0.02	28.023	0.735807
96	312.442	30.87	3.43922	90	3	0.2	9.71	13.0883	78.53	0.02	30.0192	0.781971
96	312.442	30.87	3.43922	90	3	0.2	9.71	13.0883	78.53	0.02	32.0154	0.828134
96	312.442	30.87	3.43922	90	3	0.2	9.71	13.0883	78.53	0.02	34.0115	0.922891
96	312.442	30.87	3.43922	90	3	0.2	9.71	13.0883	78.53	0.02	36.0845	0.938369
97	1449.27	530.49	0.1062	51	3	0.125	71.7174	5.48	70.2	0	0	0
97	1449.27	530.49	0.1062	51	3	0.125	71.7174	5.48	70.2	0	2.17915	0.286013
97	1449.27	530.49	0.1062	51	3	0.125	71.7174	5.48	70.2	0	4.23495	0.478079
97	1449.27	530.49	0.1062	51	3	0.125	71.7174	5.48	70.2	0	6.49633	0.601253
97	1449.27	530.49	0.1062	51	3	0.125	71.7174	5.48	70.2	0	8.59325	0.682672
97	1449.27	530.49	0.1062	51	3	0.125	71.7174	5.48	70.2	0	15.0485	0.73904
97	1449.27	530.49	0.1062	51	3	0.125	71.7174	5.48	70.2	0	21.5448	0.787056
97	1449.27	530.49	0.1062	51	3	0.125	71.7174	5.48	70.2	0	28	0.818372
98	1449.27	530.49	0.1062	51	3	0.25	65.8218	8.3367	63.6325	0	0	0
98	1449.27	530.49	0.1062	51	3	0.25	65.8218	8.3367	63.6325	0	2.17915	0.36952
98	1449.27	530.49	0.1062	51	3	0.25	65.8218	8.3367	63.6325	0	4.23495	0.496868
98	1449.27	530.49	0.1062	51	3	0.25	65.8218	8.3367	63.6325	0	6.4141	0.634656
98	1449.27	530.49	0.1062	51	3	0.25	65.8218	8.3367	63.6325	0	14.9662	0.730689
98	1449.27	530.49	0.1062	51	3	0.25	65.8218	8.3367	63.6325	0	21.5037	0.787056
98	1449.27	530.49	0.1062	51	3	0.25	65.8218	8.3367	63.6325	0	28	0.872651
99	1449.27	530.49	0.1062	51	3	0.5	80.3428	16.98	60.37	0	0	0
99	1449.27	530.49	0.1062	51	3	0.5	80.3428	16.98	60.37	0	2.13803	0.348643
99	1449.27	530.49	0.1062	51	3	0.5	80.3428	16.98	60.37	0	4.27606	0.492693
99	1449.27	530.49	0.1062	51	3	0.5	80.3428	16.98	60.37	0	6.4141	0.574113
99	1449.27	530.49	0.1062	51	3	0.5	80.3428	16.98	60.37	0	8.63436	0.588727
99	1449.27	530.49	0.1062	51	3	0.5	80.3428	16.98	60.37	0	15.0896	0.705637
99	1449.27	530.49	0.1062	51	3	0.5	80.3428	16.98	60.37	0	21.5037	0.784969
99	1449.27	530.49	0.1062	51	3	0.5	80.3428	16.98	60.37	0	28	0.845511
100	1329.48	533.19	-3.0148	61.5	1	0.111111	133.6	9.44	94.45	0	0	0
100	1329.48	533.19	-3.0148	61.5	1	0.111111	133.6	9.44	94.45	0	1.06503	0.0111057
100	1329.48	533.19	-3.0148	61.5	1	0.111111	133.6	9.44	94.45	0	3.19804	0.0670116
100	1329.48	533.19	-3.0148	61.5	1	0.111111	133.6	9.44	94.45	0	5.12777	0.116202
100	1329.48	533.19	-3.0148	61.5	1	0.111111	133.6	9.44	94.45	0	10.0511	0.216693
100	1329.48	533.19	-3.0148	61.5	1	0.111111	133.6	9.44	94.45	0	15.1392	0.443006
100	1329.48	533.19	-3.0148	61.5	1	0.111111	133.6	9.44	94.45	0	20.3146	0.532229
100	1329.48	533.19	-3.0148	61.5	1	0.111111	133.6	9.44	94.45	0	25.1337	0.603521
100	1329.48	533.19	-3.0148	61.5	1	0.111111	133.6	9.44	94.45	0	30.2531	0.638818
101	1329.48	533.19	-3.0148	61.5	1	0.176471	153.72	13.44	89.63	0	0	0
101	1329.48	533.19	-3.0148	61.5	1	0.176471	153.72	13.44	89.63	0	1.12114	0.0650311
101	1329.48	533.19	-3.0148	61.5	1	0.176471	153.72	13.44	89.63	0	3.15627	0.154657
101	1329.48	533.19	-3.0148	61.5	1	0.176471	153.72	13.44	89.63	0	5.13642	0.201594
101	1329.48	533.19	-3.0148	61.5	1	0.176471	153.72	13.44	89.63	0	10.2236	0.418918
101	1329.48	533.19	-3.0148	61.5	1	0.176471	153.72	13.44	89.63	0	15.0967	0.523911
101	1329.48	533.19	-3.0148	61.5	1	0.176471	153.72	13.44	89.63	0	20.2204	0.601904
101	1329.48	533.19	-3.0148	61.5	1	0.176471	153.72	13.44	89.63	0	25.1942	0.700142
101	1329.48	533.19	-3.0148	61.5	1	0.176471	153.72	13.44	89.63	0	30.3176	0.775889
102	1329.48	533.19	-3.0148	61.5	1	0.111111	125.03	9.45	94.53	0	0	0
102	1329.48	533.19	-3.0148	61.5	1	0.111111	125.03	9.45	94.53	0	1.09345	0.025522
102	1329.48	533.19	-3.0148	61.5	1	0.111111	125.03	9.45	94.53	0	2.91692	0.0881671
102	1329.48	533.19	-3.0148	61.5	1	0.111111	125.03	9.45	94.53	0	5.15619	0.146172
102	1329.48	533.19	-3.0148	61.5	1	0.111111	125.03	9.45	94.53	0	10.1029	0.264501
102	1329.48	533.19	-3.0148	61.5	1	0.111111	125.03	9.45	94.53	0	15.1594	0.4942
102	1329.48	533.19	-3.0148	61.5	1	0.111111	125.03	9.45	94.53	0	20.0527	0.584687
102	1329.48	533.19	-3.0148	61.5	1	0.111111	125.03	9.45	94.53	0	25.1536	0.668213
102	1329.48	533.19	-3.0148	61.5	1	0.111111	125.03	9.45	94.53	0	30.1474	0.691415
103	1329.48	533.19	-3.0148	61.5	1	0.111111	116.9	9.55	95.5	0	0	0
103	1329.48	533.19	-3.0148	61.5	1	0.111111	116.9	9.55	95.5	0	1.19758	0.0278422
103	1329.48	533.19	-3.0148	61.5	1	0.111111	116.9	9.55	95.5	0	3.12386	0.0672854
103	1329.48	533.19	-3.0148	61.5	1	0.111111	116.9	9.55	95.5	0	5.20783	0.139211
103	1329.48	533.19	-3.0148	61.5	1	0.111111	116.9	9.55	95.5	0	10.3626	0.257541
103	1329.48	533.19	-3.0148	61.5	1	0.111111	116.9	9.55	95.5	0	15.2134	0.531323
103	1329.48	533.19	-3.0148	61.5	1	0.111111	116.9	9.55	95.5	0	20.1589	0.62645
103	1329.48	533.19	-3.0148	61.5	1	0.111111	116.9	9.55	95.5	0	25.1542	0.679814
103	1329.48	533.19	-3.0148	61.5	1	0.111111	116.9	9.55	95.5	0	30.3554	0.691415
104	1329.48	533.19	-3.0148	61.5	1	0.111111	99.26	9.75	97.53	0	0	0
104	1329.48	533.19	-3.0148	61.5	1	0.111111	99.26	9.75	97.53	0	1.16704	0.0384041
104	1329.48	533.19	-3.0148	61.5	1	0.111111	99.26	9.75	97.53	0	3.09464	0.0948437
104	1329.48	533.19	-3.0148	61.5	1	0.111111	99.26	9.75	97.53	0	5.02248	0.155818
104	1329.48	533.19	-3.0148	61.5	1	0.111111	99.26	9.75	97.53	0	10.0424	0.264011
104	1329.48	533.19	-3.0148	61.5	1	0.111111	99.26	9.75	97.53	0	15.1191	0.492379
104	1329.48	533.19	-3.0148	61.5	1	0.111111	99.26	9.75	97.53	0	20.0405	0.655006
104	1329.48	533.19	-3.0148	61.5	1	0.111111	99.26	9.75	97.53	0	25.0582	0.717848
104	1329.48	533.19	-3.0148	61.5	1	0.111111	99.26	9.75	97.53	0	30.0229	0.735345
105	1329.48	533.19	-3.0148	61.5	1	0.111111	91.57	9.88	98.84	0	0	0
105	1329.48	533.19	-3.0148	61.5	1	0.111111	91.57	9.88	98.84	0	1.0152	0.0406914
105	1329.48	533.19	-3.0148	61.5	1	0.111111	91.57	9.88	98.84	0	3.0951	0.103914
105	1329.48	533.19	-3.0148	61.5	1	0.111111	91.57	9.88	98.84	0	5.07301	0.153544
105	1329.48	533.19	-3.0148	61.5	1	0.111111	91.57	9.88	98.84	0	9.89151	0.284439
105	1329.48	533.19	-3.0148	61.5	1	0.111111	91.57	9.88	98.84	0	15.0209	0.553616
105	1329.48	533.19	-3.0148	61.5	1	0.111111	91.57	9.88	98.84	0	19.9918	0.693561
105	1329.48	533.19	-3.0148	61.5	1	0.111111	91.57	9.88	98.84	0	24.9089	0.770022
105	1329.48	533.19	-3.0148	61.5	1	0.111111	91.57	9.88	98.84	0	29.8735	0.785251
106	314.469	34.14	4.7235	6.622	1	0.25	9.3	15.64	78.2	1	0	0
106	314.469	34.14	4.7235	6.622	1	0.25	9.3	15.64	78.2	1	0.0612557	0.35022
106	314.469	34.14	4.7235	6.622	1	0.25	9.3	15.64	78.2	1	0.107198	0.447137
106	314.469	34.14	4.7235	6.622	1	0.25	9.3	15.64	78.2	1	0.214395	0.486784
106	314.469	34.14	4.7235	6.622	1	0.25	9.3	15.64	78.2	1	1.02603	0.709251
106	314.469	34.14	4.7235	6.622	1	0.25	9.3	15.64	78.2	1	2.03675	0.832599
106	314.469	34.14	4.7235	6.622	1	0.25	9.3	15.64	78.2	1	3.03216	0.900881
106	314.469	34.14	4.7235	6.622	1	0.25	9.3	15.64	78.2	1	3.99694	0.947137
106	314.469	34.14	4.7235	6.622	1	0.25	9.3	15.64	78.2	1	5.02297	0.993392
106	314.469	34.14	4.7235	6.622	1	0.25	9.3	15.64	78.2	1	6.03369	1.0022
106	314.469	34.14	4.7235	6.622	1	0.25	9.3	15.64	78.2	1	7.01378	0.997797
106	314.469	34.14	4.7235	6.622	1	0.25	9.3	15.64	78.2	1	9.03522	0.997797
107	314.469	34.14	4.7235	6.622	1	0.25	71.6	17.26	86.3	1	0	0
107	314.469	34.14	4.7235	6.622	1	0.25	71.6	17.26	86.3	1	0.0435411	0.176444
107	314.469	34.14	4.7235	6.622	1	0.25	71.6	17.26	86.3	1	0.14101	0.226207
107	314.469	34.14	4.7235	6.622	1	0.25	71.6	17.26	86.3	1	0.270495	0.285016
107	314.469	34.14	4.7235	6.622	1	0.25	71.6	17.26	86.3	1	1.00002	0.384481
107	314.469	34.14	4.7235	6.622	1	0.25	71.6	17.26	86.3	1	2.01157	0.468077
107	314.469	34.14	4.7235	6.622	1	0.25	71.6	17.26	86.3	1	3.02198	0.533574
107	314.469	34.14	4.7235	6.622	1	0.25	71.6	17.26	86.3	1	4.03196	0.592283
107	314.469	34.14	4.7235	6.622	1	0.25	71.6	17.26	86.3	1	7.05564	0.668864
107	314.469	34.14	4.7235	6.622	1	0.25	71.6	17.26	86.3	1	9.10335	0.727456
107	314.469	34.14	4.7235	6.622	1	0.25	71.6	17.26	86.3	1	11.0276	0.822261
107	314.469	34.14	4.7235	6.622	1	0.25	71.6	17.26	86.3	1	14.0224	0.939569
107	314.469	34.14	4.7235	6.622	1	0.25	71.6	17.26	86.3	1	16.1321	0.984579
107	314.469	34.14	4.7235	6.622	1	0.25	71.6	17.26	86.3	1	18.0196	0.995678
108	314.469	34.14	4.7235	6.622	1	0.25	131.3	15.78	78.9	1	0	0
108	314.469	34.14	4.7235	6.622	1	0.25	131.3	15.78	78.9	1	0.233281	0.0290017
108	314.469	34.14	4.7235	6.622	1	0.25	131.3	15.78	78.9	1	1.01089	0.0869775
108	314.469	34.14	4.7235	6.622	1	0.25	131.3	15.78	78.9	1	4.04355	0.160744
108	314.469	34.14	4.7235	6.622	1	0.25	131.3	15.78	78.9	1	7.07621	0.194422
108	314.469	34.14	4.7235	6.622	1	0.25	131.3	15.78	78.9	1	11.1198	0.246007
108	314.469	34.14	4.7235	6.622	1	0.25	131.3	15.78	78.9	1	14.1524	0.273003
108	314.469	34.14	4.7235	6.622	1	0.25	131.3	15.78	78.9	1	18.0404	0.344619
108	314.469	34.14	4.7235	6.622	1	0.25	131.3	15.78	78.9	1	21.1509	0.416166
108	314.469	34.14	4.7235	6.622	1	0.25	131.3	15.78	78.9	1	28.0715	0.851081
108	314.469	34.14	4.7235	6.622	1	0.25	131.3	15.78	78.9	1	35.1477	0.960843
108	314.469	34.14	4.7235	6.622	1	0.25	131.3	15.78	78.9	1	42.3017	1.00825
108	314.469	34.14	4.7235	6.622	1	0.25	131.3	15.78	78.9	1	48.2893	0.993194
109	462.018	92.51	3.886	20	3	0.266667	30.9	15.66	74.4	0	0	0
109	462.018	92.51	3.886	20	3	0.266667	30.9	15.66	74.4	0	1.08181	0.0371274
109	462.018	92.51	3.886	20	3	0.266667	30.9	15.66	74.4	0	1.87862	0.0610072
109	462.018	92.51	3.886	20	3	0.266667	30.9	15.66	74.4	0	3.01604	0.079626
109	462.018	92.51	3.886	20	3	0.266667	30.9	15.66	74.4	0	4.15256	0.0823717
109	462.018	92.51	3.886	20	3	0.266667	30.9	15.66	74.4	0	6.08469	0.0878331
109	462.018	92.51	3.886	20	3	0.266667	30.9	15.66	74.4	0	8.07393	0.0985906
109	462.018	92.51	3.886	20	3	0.266667	30.9	15.66	74.4	0	10.0074	0.127862
109	462.018	92.51	3.886	20	3	0.266667	30.9	15.66	74.4	0	14.0444	0.178482
109	462.018	92.51	3.886	20	3	0.266667	30.9	15.66	74.4	0	18.0571	0.803175
109	462.018	92.51	3.886	20	3	0.266667	30.9	15.66	74.4	0	22.0439	0.970193
109	462.018	92.51	3.886	20	3	0.266667	30.9	15.66	74.4	0	25.9672	1.0208
110	418.574	72.83	4.5856	46	1	0.048	11	3.92061	85.6	0	0	0
110	418.574	72.83	4.5856	46	1	0.048	11	3.92061	85.6	0	0.994476	0.207589
110	418.574	72.83	4.5856	46	1	0.048	11	3.92061	85.6	0	3.12546	0.366071
110	418.574	72.83	4.5856	46	1	0.048	11	3.92061	85.6	0	5.04761	0.491071
110	418.574	72.83	4.5856	46	1	0.048	11	3.92061	85.6	0	7.07043	0.560268
110	418.574	72.83	4.5856	46	1	0.048	11	3.92061	85.6	0	10.077	0.629464
110	418.574	72.83	4.5856	46	1	0.048	11	3.92061	85.6	0	14.0692	0.736607
110	418.574	72.83	4.5856	46	1	0.048	11	3.92061	85.6	0	18.0069	0.790179
110	418.574	72.83	4.5856	46	1	0.048	11	3.92061	85.6	0	22.0994	0.834821
110	418.574	72.83	4.5856	46	1	0.048	11	3.92061	85.6	0	26.088	0.870536
110	418.574	72.83	4.5856	46	1	0.048	11	3.92061	85.6	0	30.0762	0.899554
111	747.964	182.91	2.4397	22.5	3	0.02	26.38	1.84902	94.3	0	0	0
111	747.964	182.91	2.4397	22.5	3	0.02	26.38	1.84902	94.3	0	0.98912	0.142497
111	747.964	182.91	2.4397	22.5	3	0.02	26.38	1.84902	94.3	0	3.00005	0.298054
111	747.964	182.91	2.4397	22.5	3	0.02	26.38	1.84902	94.3	0	7.0557	0.502375
111	747.964	182.91	2.4397	22.5	3	0.02	26.38	1.84902	94.3	0	14.0619	0.700542
111	747.964	182.91	2.4397	22.5	3	0.02	26.38	1.84902	94.3	0	21.1031	0.821043
111	747.964	182.91	2.4397	22.5	3	0.02	26.38	1.84902	94.3	0	28.0682	0.931826
112	363.841	70	1.7232	46	1	0.0714286	69.79	2.61	39.15	0.05	0	0
112	363.841	70	1.7232	46	1	0.0714286	69.79	2.61	39.15	0.05	1.00897	0.0952089
112	363.841	70	1.7232	46	1	0.0714286	69.79	2.61	39.15	0.05	2.01971	0.134278
112	363.841	70	1.7232	46	1	0.0714286	69.79	2.61	39.15	0.05	3.0316	0.134752
112	363.841	70	1.7232	46	1	0.0714286	69.79	2.61	39.15	0.05	4.00872	0.30363
112	363.841	70	1.7232	46	1	0.0714286	69.79	2.61	39.15	0.05	6.00013	0.392281
112	363.841	70	1.7232	46	1	0.0714286	69.79	2.61	39.15	0.05	9.06535	0.400732
112	363.841	70	1.7232	46	1	0.0714286	69.79	2.61	39.15	0.05	12.0075	0.545968
112	363.841	70	1.7232	46	1	0.0714286	69.79	2.61	39.15	0.05	13.9978	0.669707
113	363.841	70	1.7232	12	1	0.0714286	33.93	2.27	34.05	0.05	0	0
113	363.841	70	1.7232	12	1	0.0714286	33.93	2.27	34.05	0.05	1.03831	0.109258
113	363.841	70	1.7232	12	1	0.0714286	33.93	2.27	34.05	0.05	2.02023	0.116735
113	363.841	70	1.7232	12	1	0.0714286	33.93	2.27	34.05	0.05	3.00184	0.134738
113	363.841	70	1.7232	12	1	0.0714286	33.93	2.27	34.05	0.05	4.098	0.303672
113	363.841	70	1.7232	12	1	0.0714286	33.93	2.27	34.05	0.05	5.99825	0.455438
113	363.841	70	1.7232	12	1	0.0714286	33.93	2.27	34.05	0.05	9.03381	0.460367
113	363.841	70	1.7232	12	1	0.0714286	33.93	2.27	34.05	0.05	12.0338	0.66177
113	363.841	70	1.7232	12	1	0.0714286	33.93	2.27	34.05	0.05	14.0225	0.841648
114	528.616	153.92	-0.6538	100	3	0.1	27.84	5.87	64.57	0	0	0
114	528.616	153.92	-0.6538	100	3	0.1	27.84	5.87	64.57	0	0.00519211	0.0369561
114	528.616	153.92	-0.6538	100	3	0.1	27.84	5.87	64.57	0	0.0259605	0.0933742
114	528.616	153.92	-0.6538	100	3	0.1	27.84	5.87	64.57	0	0.0415369	0.163242
114	528.616	153.92	-0.6538	100	3	0.1	27.84	5.87	64.57	0	0.0986501	0.276053
114	528.616	153.92	-0.6538	100	3	0.1	27.84	5.87	64.57	0	0.176532	0.410336
114	528.616	153.92	-0.6538	100	3	0.1	27.84	5.87	64.57	0	0.332295	0.609009
114	528.616	153.92	-0.6538	100	3	0.1	27.84	5.87	64.57	0	0.503634	0.710883
114	528.616	153.92	-0.6538	100	3	0.1	27.84	5.87	64.57	0	0.996885	0.77998
114	528.616	153.92	-0.6538	100	3	0.1	27.84	5.87	64.57	0	1.5109	0.819474
114	528.616	153.92	-0.6538	100	3	0.1	27.84	5.87	64.57	0	2.00935	0.858992
114	528.616	153.92	-0.6538	100	3	0.1	27.84	5.87	64.57	0	3.02181	0.903058
115	341.407	70	1.5254	97.5	3	0.668	43.0099	28.74	71.764	0.02	0	0
115	341.407	70	1.5254	97.5	3	0.668	43.0099	28.74	71.764	0.02	2.03468	0.00879121
115	341.407	70	1.5254	97.5	3	0.668	43.0099	28.74	71.764	0.02	3.00578	0.0131868
115	341.407	70	1.5254	97.5	3	0.668	43.0099	28.74	71.764	0.02	4.02312	0.0241758
115	341.407	70	1.5254	97.5	3	0.668	43.0099	28.74	71.764	0.02	5.13295	0.0307692
115	341.407	70	1.5254	97.5	3	0.668	43.0099	28.74	71.764	0.02	6.10405	0.0527473
115	341.407	70	1.5254	97.5	3	0.668	43.0099	28.74	71.764	0.02	7.12139	0.0637363
115	341.407	70	1.5254	97.5	3	0.668	43.0099	28.74	71.764	0.02	8.13873	0.0813187
115	341.407	70	1.5254	97.5	3	0.668	43.0099	28.74	71.764	0.02	9.15607	0.0989011
115	341.407	70	1.5254	97.5	3	0.668	43.0099	28.74	71.764	0.02	10.0347	0.127473
115	341.407	70	1.5254	97.5	3	0.668	43.0099	28.74	71.764	0.02	11.0983	0.171429
115	341.407	70	1.5254	97.5	3	0.668	43.0099	28.74	71.764	0.02	12.0694	0.206593
115	341.407	70	1.5254	97.5	3	0.668	43.0099	28.74	71.764	0.02	12.9942	0.235165
115	341.407	70	1.5254	97.5	3	0.668	43.0099	28.74	71.764	0.02	14.104	0.327473
115	341.407	70	1.5254	97.5	3	0.668	43.0099	28.74	71.764	0.02	15.0289	0.389011
115	341.407	70	1.5254	97.5	3	0.668	43.0099	28.74	71.764	0.02	16	0.446154
115	341.407	70	1.5254	97.5	3	0.668	43.0099	28.74	71.764	0.02	17.1098	0.492308
115	341.407	70	1.5254	97.5	3	0.668	43.0099	28.74	71.764	0.02	18.0809	0.520879
115	341.407	70	1.5254	97.5	3	0.668	43.0099	28.74	71.764	0.02	19.052	0.573626
115	341.407	70	1.5254	97.5	3	0.668	43.0099	28.74	71.764	0.02	20.1618	0.6
115	341.407	70	1.5254	97.5	3	0.668	43.0099	28.74	71.764	0.02	21.0405	0.63956
115	341.407	70	1.5254	97.5	3	0.668	43.0099	28.74	71.764	0.02	22.7514	0.70989
115	341.407	70	1.5254	97.5	3	0.668	43.0099	28.74	71.764	0.02	24.0462	0.740659
115	341.407	70	1.5254	97.5	3	0.668	43.0099	28.74	71.764	0.02	25.1561	0.771429
115	341.407	70	1.5254	97.5	3	0.668	43.0099	28.74	71.764	0.02	27.0058	0.841758
115	341.407	70	1.5254	97.5	3	0.668	43.0099	28.74	71.764	0.02	30.9364	0.903297
115	341.407	70	1.5254	97.5	3	0.668	43.0099	28.74	71.764	0.02	32.0462	0.92967
115	341.407	70	1.5254	97.5	3	0.668	43.0099	28.74	71.764	0.02	32.9711	0.942857
115	341.407	70	1.5254	97.5	3	0.668	43.0099	28.74	71.764	0.02	34.0809	0.942857
115	341.407	70	1.5254	97.5	3	0.668	43.0099	28.74	71.764	0.02	35.0983	0.964835
115	341.407	70	1.5254	97.5	3	0.668	43.0099	28.74	71.764	0.02	36.0231	0.971429
115	341.407	70	1.5254	97.5	3	0.668	43.0099	28.74	71.764	0.02	39.1676	0.989011
116	341.407	70	1.5254	97.5	3	0.668	53.9606	29.7	74.1611	0.02	0	0
116	341.407	70	1.5254	97.5	3	0.668	53.9606	29.7	74.1611	0.02	1.6185	0.0263736
116	341.407	70	1.5254	97.5	3	0.668	53.9606	29.7	74.1611	0.02	2.82081	0.0417582
116	341.407	70	1.5254	97.5	3	0.668	53.9606	29.7	74.1611	0.02	3.88439	0.0505495
116	341.407	70	1.5254	97.5	3	0.668	53.9606	29.7	74.1611	0.02	4.85549	0.0615385
116	341.407	70	1.5254	97.5	3	0.668	53.9606	29.7	74.1611	0.02	5.87283	0.0791209
116	341.407	70	1.5254	97.5	3	0.668	53.9606	29.7	74.1611	0.02	7.90751	0.167033
116	341.407	70	1.5254	97.5	3	0.668	53.9606	29.7	74.1611	0.02	8.87861	0.221978
116	341.407	70	1.5254	97.5	3	0.668	53.9606	29.7	74.1611	0.02	9.71098	0.263736
116	341.407	70	1.5254	97.5	3	0.668	53.9606	29.7	74.1611	0.02	10.5896	0.314286
116	341.407	70	1.5254	97.5	3	0.668	53.9606	29.7	74.1611	0.02	12.6243	0.441758
116	341.407	70	1.5254	97.5	3	0.668	53.9606	29.7	74.1611	0.02	13.6416	0.494505
116	341.407	70	1.5254	97.5	3	0.668	53.9606	29.7	74.1611	0.02	14.5665	0.538462
116	341.407	70	1.5254	97.5	3	0.668	53.9606	29.7	74.1611	0.02	15.7225	0.650549
116	341.407	70	1.5254	97.5	3	0.668	53.9606	29.7	74.1611	0.02	16.6474	0.701099
116	341.407	70	1.5254	97.5	3	0.668	53.9606	29.7	74.1611	0.02	17.6647	0.725275
116	341.407	70	1.5254	97.5	3	0.668	53.9606	29.7	74.1611	0.02	19.6532	0.848352
116	341.407	70	1.5254	97.5	3	0.668	53.9606	29.7	74.1611	0.02	20.8092	0.883516
116	341.407	70	1.5254	97.5	3	0.668	53.9606	29.7	74.1611	0.02	21.7341	0.914286
116	341.407	70	1.5254	97.5	3	0.668	53.9606	29.7	74.1611	0.02	22.7977	0.936264
116	341.407	70	1.5254	97.5	3	0.668	53.9606	29.7	74.1611	0.02	24.6474	0.962637
116	341.407	70	1.5254	97.5	3	0.668	53.9606	29.7	74.1611	0.02	27.6994	0.989011
116	341.407	70	1.5254	97.5	3	0.668	53.9606	29.7	74.1611	0.02	28.8555	0.997802
116	341.407	70	1.5254	97.5	3	0.668	53.9606	29.7	74.1611	0.02	30.659	1
117	341.407	70	1.5254	97.5	3	0.668	44.5363	29.57	73.8365	0.02	0	0
117	341.407	70	1.5254	97.5	3	0.668	44.5363	29.57	73.8365	0.02	0.554913	0.0175824
117	341.407	70	1.5254	97.5	3	0.668	44.5363	29.57	73.8365	0.02	1.6185	0.043956
117	341.407	70	1.5254	97.5	3	0.668	44.5363	29.57	73.8365	0.02	2.91329	0.138462
117	341.407	70	1.5254	97.5	3	0.668	44.5363	29.57	73.8365	0.02	3.83815	0.18022
117	341.407	70	1.5254	97.5	3	0.668	44.5363	29.57	73.8365	0.02	4.80925	0.29011
117	341.407	70	1.5254	97.5	3	0.668	44.5363	29.57	73.8365	0.02	5.82659	0.351648
117	341.407	70	1.5254	97.5	3	0.668	44.5363	29.57	73.8365	0.02	7.76879	0.593407
117	341.407	70	1.5254	97.5	3	0.668	44.5363	29.57	73.8365	0.02	8.83237	0.650549
117	341.407	70	1.5254	97.5	3	0.668	44.5363	29.57	73.8365	0.02	9.66474	0.696703
117	341.407	70	1.5254	97.5	3	0.668	44.5363	29.57	73.8365	0.02	10.5434	0.756044
117	341.407	70	1.5254	97.5	3	0.668	44.5363	29.57	73.8365	0.02	12.6705	0.797802
117	341.407	70	1.5254	97.5	3	0.668	44.5363	29.57	73.8365	0.02	13.6416	0.824176
117	341.407	70	1.5254	97.5	3	0.668	44.5363	29.57	73.8365	0.02	14.5202	0.824176
117	341.407	70	1.5254	97.5	3	0.668	44.5363	29.57	73.8365	0.02	15.815	0.874725
117	341.407	70	1.5254	97.5	3	0.668	44.5363	29.57	73.8365	0.02	16.5087	0.876923
117	341.407	70	1.5254	97.5	3	0.668	44.5363	29.57	73.8365	0.02	17.5723	0.89011
117	341.407	70	1.5254	97.5	3	0.668	44.5363	29.57	73.8365	0.02	19.5607	0.896703
117	341.407	70	1.5254	97.5	3	0.668	44.5363	29.57	73.8365	0.02	20.948	0.903297
117	341.407	70	1.5254	97.5	3	0.668	44.5363	29.57	73.8365	0.02	21.7803	0.905495
118	822.953	220.15	4.33542	12	1	0.04	67.93	2.371	61.5	0	0	0
118	822.953	220.15	4.33542	12	1	0.04	67.93	2.371	61.5	0	1.8924	0.0118881
118	822.953	220.15	4.33542	12	1	0.04	67.93	2.371	61.5	0	2.99026	0.0587787
118	822.953	220.15	4.33542	12	1	0.04	67.93	2.371	61.5	0	4.00456	0.134901
118	822.953	220.15	4.33542	12	1	0.04	67.93	2.371	61.5	0	6.81014	0.366169
118	822.953	220.15	4.33542	12	1	0.04	67.93	2.371	61.5	0	7.82675	0.427671
118	822.953	220.15	4.33542	12	1	0.04	67.93	2.371	61.5	0	8.92599	0.46579
118	822.953	220.15	4.33542	12	1	0.04	67.93	2.371	61.5	0	9.70391	0.538965
118	822.953	220.15	4.33542	12	1	0.04	67.93	2.371	61.5	0	10.8821	0.577092
118	822.953	220.15	4.33542	12	1	0.04	67.93	2.371	61.5	0	13.6411	0.603676
118	822.953	220.15	4.33542	12	1	0.04	67.93	2.371	61.5	0	16.8682	0.665394
118	822.953	220.15	4.33542	12	1	0.04	67.93	2.371	61.5	0	20.8856	0.721342
118	822.953	220.15	4.33542	12	1	0.04	67.93	2.371	61.5	0	23.8053	0.730398
118	822.953	220.15	4.33542	12	1	0.04	67.93	2.371	61.5	0	28.7664	0.809829
118	822.953	220.15	4.33542	12	1	0.04	67.93	2.371	61.5	0	30.9714	0.845132
118	822.953	220.15	4.33542	12	1	0.04	67.93	2.371	61.5	0	35.7067	0.854365
118	822.953	220.15	4.33542	12	1	0.04	67.93	2.371	61.5	0	38.8595	0.886836
118	822.953	220.15	4.33542	12	1	0.04	67.93	2.371	61.5	0	43.8336	0.884397
118	822.953	220.15	4.33542	12	1	0.04	67.93	2.371	61.5	0	46.9129	0.881773
118	822.953	220.15	4.33542	12	1	0.04	67.93	2.371	61.5	0	48.9642	0.890745
118	822.953	220.15	4.33542	12	1	0.04	67.93	2.371	61.5	0	51.8016	0.920261
118	822.953	220.15	4.33542	12	1	0.04	67.93	2.371	61.5	0	58.9852	0.923885
119	392.467	94.83	1.8957	46	1	0.0406456	61	2.4	61	0	0	0
119	392.467	94.83	1.8957	46	1	0.0406456	61	2.4	61	0	1.1698	0.00231062
119	392.467	94.83	1.8957	46	1	0.0406456	61	2.4	61	0	2.09614	0.0106837
119	392.467	94.83	1.8957	46	1	0.0406456	61	2.4	61	0	3.21731	0.0170677
119	392.467	94.83	1.8957	46	1	0.0406456	61	2.4	61	0	4.0953	0.0335755
119	392.467	94.83	1.8957	46	1	0.0406456	61	2.4	61	0	7.06983	0.0709624
119	392.467	94.83	1.8957	46	1	0.0406456	61	2.4	61	0	8.1916	0.0895665
119	392.467	94.83	1.8957	46	1	0.0406456	61	2.4	61	0	8.92399	0.118259
119	392.467	94.83	1.8957	46	1	0.0406456	61	2.4	61	0	9.31495	0.140758
119	392.467	94.83	1.8957	46	1	0.0406456	61	2.4	61	0	9.9997	0.191841
119	392.467	94.83	1.8957	46	1	0.0406456	61	2.4	61	0	10.2452	0.228561
119	392.467	94.83	1.8957	46	1	0.0406456	61	2.4	61	0	10.9331	0.344819
119	392.467	94.83	1.8957	46	1	0.0406456	61	2.4	61	0	11.3742	0.395843
119	392.467	94.83	1.8957	46	1	0.0406456	61	2.4	61	0	14.9537	0.848857
119	392.467	94.83	1.8957	46	1	0.0406456	61	2.4	61	0	15.2474	0.875405
119	392.467	94.83	1.8957	46	1	0.0406456	61	2.4	61	0	16.126	0.904133
119	392.467	94.83	1.8957	46	1	0.0406456	61	2.4	61	0	16.3225	0.934731
119	392.467	94.83	1.8957	46	1	0.0406456	61	2.4	61	0	16.9539	0.892115
119	392.467	94.83	1.8957	46	1	0.0406456	61	2.4	61	0	17.3933	0.908516
119	392.467	94.83	1.8957	46	1	0.0406456	61	2.4	61	0	17.979	0.926989
119	392.467	94.83	1.8957	46	1	0.0406456	61	2.4	61	0	18.4172	0.918949
119	392.467	94.83	1.8957	46	1	0.0406456	61	2.4	61	0	20.9014	0.895117
119	392.467	94.83	1.8957	46	1	0.0406456	61	2.4	61	0	21.3888	0.895236
119	392.467	94.83	1.8957	46	1	0.0406456	61	2.4	61	0	21.9242	0.883147
119	392.467	94.83	1.8957	46	1	0.0406456	61	2.4	61	0	22.3139	0.879169
119	392.467	94.83	1.8957	46	1	0.0406456	61	2.4	61	0	23.0445	0.871201
119	392.467	94.83	1.8957	46	1	0.0406456	61	2.4	61	0	24.0679	0.871451
119	392.467	94.83	1.8957	46	1	0.0406456	61	2.4	61	0	25.0422	0.863542
120	392.467	94.83	1.8957	46	1	0.109008	58	8.5	87	0	0	0
120	392.467	94.83	1.8957	46	1	0.109008	58	8.5	87	0	1.1697	0.00027394
120	392.467	94.83	1.8957	46	1	0.109008	58	8.5	87	0	1.99877	0.0126965
120	392.467	94.83	1.8957	46	1	0.109008	58	8.5	87	0	3.02237	0.01702
120	392.467	94.83	1.8957	46	1	0.109008	58	8.5	87	0	3.99754	0.0274416
120	392.467	94.83	1.8957	46	1	0.109008	58	8.5	87	0	7.11877	0.0750476
120	392.467	94.83	1.8957	46	1	0.109008	58	8.5	87	0	7.8988	0.0813483
120	392.467	94.83	1.8957	46	1	0.109008	58	8.5	87	0	8.53283	0.0916865
120	392.467	94.83	1.8957	46	1	0.109008	58	8.5	87	0	9.02116	0.112172
120	392.467	94.83	1.8957	46	1	0.109008	58	8.5	87	0	9.41133	0.118378
120	392.467	94.83	1.8957	46	1	0.109008	58	8.5	87	0	9.89985	0.142937
120	392.467	94.83	1.8957	46	1	0.109008	58	8.5	87	0	10.3395	0.165448
120	392.467	94.83	1.8957	46	1	0.109008	58	8.5	87	0	10.8304	0.236851
120	392.467	94.83	1.8957	46	1	0.109008	58	8.5	87	0	11.3203	0.289924
120	392.467	94.83	1.8957	46	1	0.109008	58	8.5	87	0	13.9662	0.583849
120	392.467	94.83	1.8957	46	1	0.109008	58	8.5	87	0	14.3579	0.622642
120	392.467	94.83	1.8957	46	1	0.109008	58	8.5	87	0	14.9934	0.66353
120	392.467	94.83	1.8957	46	1	0.109008	58	8.5	87	0	15.2386	0.69414
120	392.467	94.83	1.8957	46	1	0.109008	58	8.5	87	0	16.0207	0.743211
120	392.467	94.83	1.8957	46	1	0.109008	58	8.5	87	0	16.4119	0.769783
120	392.467	94.83	1.8957	46	1	0.109008	58	8.5	87	0	16.9499	0.810648
120	392.467	94.83	1.8957	46	1	0.109008	58	8.5	87	0	17.3408	0.83111
120	392.467	94.83	1.8957	46	1	0.109008	58	8.5	87	0	18.2204	0.880205
120	392.467	94.83	1.8957	46	1	0.109008	58	8.5	87	0	18.2216	0.904645
120	392.467	94.83	1.8957	46	1	0.109008	58	8.5	87	0	21.2947	0.964459
120	392.467	94.83	1.8957	46	1	0.109008	58	8.5	87	0	21.831	0.9707
120	392.467	94.83	1.8957	46	1	0.109008	58	8.5	87	0	22.3187	0.976929
120	392.467	94.83	1.8957	46	1	0.109008	58	8.5	87	0	22.9035	0.977072
120	392.467	94.83	1.8957	46	1	0.109008	58	8.5	87	0	23.2938	0.987351
120	392.467	94.83	1.8957	46	1	0.109008	58	8.5	87	0	24.1227	0.9957
120	392.467	94.83	1.8957	46	1	0.109008	58	8.5	87	0	24.4638	0.995784
120	392.467	94.83	1.8957	46	1	0.109008	58	8.5	87	0	25.0486	0.995927
121	392.467	94.83	1.8957	46	1	0.175346	53	12.3	82.6	0	0	0
121	392.467	94.83	1.8957	46	1	0.175346	53	12.3	82.6	0	0.8777	0.00834921
121	392.467	94.83	1.8957	46	1	0.175346	53	12.3	82.6	0	1.85267	0.0146975
121	392.467	94.83	1.8957	46	1	0.175346	53	12.3	82.6	0	2.92481	0.0149595
121	392.467	94.83	1.8957	46	1	0.175346	53	12.3	82.6	0	4.77767	0.0357789
121	392.467	94.83	1.8957	46	1	0.175346	53	12.3	82.6	0	6.77743	0.0708909
121	392.467	94.83	1.8957	46	1	0.175346	53	12.3	82.6	0	7.8992	0.089495
121	392.467	94.83	1.8957	46	1	0.175346	53	12.3	82.6	0	9.11813	0.102013
121	392.467	94.83	1.8957	46	1	0.175346	53	12.3	82.6	0	9.94879	0.147022
121	392.467	94.83	1.8957	46	1	0.175346	53	12.3	82.6	0	10.9261	0.202251
121	392.467	94.83	1.8957	46	1	0.175346	53	12.3	82.6	0	11.3168	0.21864
121	392.467	94.83	1.8957	46	1	0.175346	53	12.3	82.6	0	13.9039	0.306848
121	392.467	94.83	1.8957	46	1	0.175346	53	12.3	82.6	0	14.3925	0.331408
121	392.467	94.83	1.8957	46	1	0.175346	53	12.3	82.6	0	15.0277	0.366186
121	392.467	94.83	1.8957	46	1	0.175346	53	12.3	82.6	0	15.3699	0.388673
121	392.467	94.83	1.8957	46	1	0.175346	53	12.3	82.6	0	16.1519	0.435707
121	392.467	94.83	1.8957	46	1	0.175346	53	12.3	82.6	0	16.4451	0.452072
121	392.467	94.83	1.8957	46	1	0.175346	53	12.3	82.6	0	17.1775	0.480765
121	392.467	94.83	1.8957	46	1	0.175346	53	12.3	82.6	0	17.4721	0.525643
121	392.467	94.83	1.8957	46	1	0.175346	53	12.3	82.6	0	17.9612	0.562423
121	392.467	94.83	1.8957	46	1	0.175346	53	12.3	82.6	0	18.4016	0.59919
121	392.467	94.83	1.8957	46	1	0.175346	53	12.3	82.6	0	21.2362	0.764852
121	392.467	94.83	1.8957	46	1	0.175346	53	12.3	82.6	0	21.9701	0.824095
121	392.467	94.83	1.8957	46	1	0.175346	53	12.3	82.6	0	22.3624	0.875107
121	392.467	94.83	1.8957	46	1	0.175346	53	12.3	82.6	0	22.9457	0.8447
121	392.467	94.83	1.8957	46	1	0.175346	53	12.3	82.6	0	23.2395	0.873285
121	392.467	94.83	1.8957	46	1	0.175346	53	12.3	82.6	0	23.972	0.904014
121	392.467	94.83	1.8957	46	1	0.175346	53	12.3	82.6	0	24.2656	0.928525
121	392.467	94.83	1.8957	46	1	0.175346	53	12.3	82.6	0	25.1448	0.969474
122	392.467	94.83	1.8957	46	1	0.288075	60	18.6	83.6	0	0	0
122	392.467	94.83	1.8957	46	1	0.288075	60	18.6	83.6	0	1.0238	0.00634826
122	392.467	94.83	1.8957	46	1	0.288075	60	18.6	83.6	0	1.99887	0.0147332
122	392.467	94.83	1.8957	46	1	0.288075	60	18.6	83.6	0	3.31467	0.0150548
122	392.467	94.83	1.8957	46	1	0.288075	60	18.6	83.6	0	4.19198	0.0173059
122	392.467	94.83	1.8957	46	1	0.288075	60	18.6	83.6	0	6.97128	0.048535
122	392.467	94.83	1.8957	46	1	0.288075	60	18.6	83.6	0	8.14118	0.0549309
122	392.467	94.83	1.8957	46	1	0.288075	60	18.6	83.6	0	8.82384	0.0632444
122	392.467	94.83	1.8957	46	1	0.288075	60	18.6	83.6	0	9.40914	0.0735707
122	392.467	94.83	1.8957	46	1	0.288075	60	18.6	83.6	0	10.0922	0.090031
122	392.467	94.83	1.8957	46	1	0.288075	60	18.6	83.6	0	10.3851	0.100286
122	392.467	94.83	1.8957	46	1	0.288075	60	18.6	83.6	0	11.1173	0.124905
122	392.467	94.83	1.8957	46	1	0.288075	60	18.6	83.6	0	11.4589	0.135172
122	392.467	94.83	1.8957	46	1	0.288075	60	18.6	83.6	0	13.9959	0.192818
122	392.467	94.83	1.8957	46	1	0.288075	60	18.6	83.6	0	14.3377	0.207158
122	392.467	94.83	1.8957	46	1	0.288075	60	18.6	83.6	0	14.9238	0.233778
122	392.467	94.83	1.8957	46	1	0.288075	60	18.6	83.6	0	15.3636	0.258325
122	392.467	94.83	1.8957	46	1	0.288075	60	18.6	83.6	0	16.1449	0.291103
122	392.467	94.83	1.8957	46	1	0.288075	60	18.6	83.6	0	16.3409	0.313554
122	392.467	94.83	1.8957	46	1	0.288075	60	18.6	83.6	0	17.0732	0.34021
122	392.467	94.83	1.8957	46	1	0.288075	60	18.6	83.6	0	17.4155	0.364733
122	392.467	94.83	1.8957	46	1	0.288075	60	18.6	83.6	0	18.0021	0.401536
122	392.467	94.83	1.8957	46	1	0.288075	60	18.6	83.6	0	18.3451	0.440317
122	392.467	94.83	1.8957	46	1	0.288075	60	18.6	83.6	0	21.0333	0.60187
122	392.467	94.83	1.8957	46	1	0.288075	60	18.6	83.6	0	21.2789	0.640626
122	392.467	94.83	1.8957	46	1	0.288075	60	18.6	83.6	0	21.9631	0.681527
122	392.467	94.83	1.8957	46	1	0.288075	60	18.6	83.6	0	22.3551	0.724393
122	392.467	94.83	1.8957	46	1	0.288075	60	18.6	83.6	0	22.9897	0.746951
122	392.467	94.83	1.8957	46	1	0.288075	60	18.6	83.6	0	23.3324	0.779621
122	392.467	94.83	1.8957	46	1	0.288075	60	18.6	83.6	0	23.968	0.82051
122	392.467	94.83	1.8957	46	1	0.288075	60	18.6	83.6	0	24.3108	0.855217
122	392.467	94.83	1.8957	46	1	0.288075	60	18.6	83.6	0	25.0445	0.910386
123	392.467	94.83	1.8957	46	1	0.508904	52	28.8	85.5	0	0	0
123	392.467	94.83	1.8957	46	1	0.508904	52	28.8	85.5	0	0.195728	0.0142925
123	392.467	94.83	1.8957	46	1	0.508904	52	28.8	85.5	0	0.34312	0.0387685
123	392.467	94.83	1.8957	46	1	0.508904	52	28.8	85.5	0	1.07799	0.118378
123	392.467	94.83	1.8957	46	1	0.508904	52	28.8	85.5	0	1.32325	0.151024
123	392.467	94.83	1.8957	46	1	0.508904	52	28.8	85.5	0	2.0076	0.193961
123	392.467	94.83	1.8957	46	1	0.508904	52	28.8	85.5	0	2.68987	0.194128
123	392.467	94.83	1.8957	46	1	0.508904	52	28.8	85.5	0	3.0315	0.204395
123	392.467	94.83	1.8957	46	1	0.508904	52	28.8	85.5	0	3.9099	0.22905
123	392.467	94.83	1.8957	46	1	0.508904	52	28.8	85.5	0	4.20319	0.247451
123	392.467	94.83	1.8957	46	1	0.508904	52	28.8	85.5	0	4.59395	0.265877
123	392.467	94.83	1.8957	46	1	0.508904	52	28.8	85.5	0	6.7421	0.345831
123	392.467	94.83	1.8957	46	1	0.508904	52	28.8	85.5	0	7.1815	0.362232
123	392.467	94.83	1.8957	46	1	0.508904	52	28.8	85.5	0	7.62059	0.372523
123	392.467	94.83	1.8957	46	1	0.508904	52	28.8	85.5	0	8.35239	0.388995
123	392.467	94.83	1.8957	46	1	0.508904	52	28.8	85.5	0	9.08439	0.40954
123	392.467	94.83	1.8957	46	1	0.508904	52	28.8	85.5	0	9.62115	0.423928
123	392.467	94.83	1.8957	46	1	0.508904	52	28.8	85.5	0	10.2064	0.434254
123	392.467	94.83	1.8957	46	1	0.508904	52	28.8	85.5	0	10.9874	0.458885
123	392.467	94.83	1.8957	46	1	0.508904	52	28.8	85.5	0	11.329	0.469152
123	392.467	94.83	1.8957	46	1	0.508904	52	28.8	85.5	0	13.9164	0.563471
123	392.467	94.83	1.8957	46	1	0.508904	52	28.8	85.5	0	14.4049	0.585993
123	392.467	94.83	1.8957	46	1	0.508904	52	28.8	85.5	0	14.9429	0.626858
123	392.467	94.83	1.8957	46	1	0.508904	52	28.8	85.5	0	15.4317	0.655491
123	392.467	94.83	1.8957	46	1	0.508904	52	28.8	85.5	0	15.9693	0.688209
123	392.467	94.83	1.8957	46	1	0.508904	52	28.8	85.5	0	16.2632	0.71883
123	392.467	94.83	1.8957	46	1	0.508904	52	28.8	85.5	0	16.948	0.769914
123	392.467	94.83	1.8957	46	1	0.508904	52	28.8	85.5	0	17.3392	0.798523
123	392.467	94.83	1.8957	46	1	0.508904	52	28.8	85.5	0	18.1712	0.87001
123	392.467	94.83	1.8957	46	1	0.508904	52	28.8	85.5	0	18.4651	0.902668
123	392.467	94.83	1.8957	46	1	0.508904	52	28.8	85.5	0	21.1992	1.00517
123	392.467	94.83	1.8957	46	1	0.508904	52	28.8	85.5	0	22.3686	1.00138
123	392.467	94.83	1.8957	46	1	0.508904	52	28.8	85.5	0	23.0022	1.00357
124	392.467	94.83	1.8957	46	1	1.71888	61	61.9	98.1	0	0	0
124	392.467	94.83	1.8957	46	1	1.71888	61	61.9	98.1	0	0.102727	0.105919
124	392.467	94.83	1.8957	46	1	1.71888	61	61.9	98.1	0	0.252005	0.169092
124	392.467	94.83	1.8957	46	1	1.71888	61	61.9	98.1	0	0.20615	0.228144
124	392.467	94.83	1.8957	46	1	1.71888	61	61.9	98.1	0	0.207242	0.250548
124	392.467	94.83	1.8957	46	1	1.71888	61	61.9	98.1	0	0.257166	0.275
124	392.467	94.83	1.8957	46	1	1.71888	61	61.9	98.1	0	0.25796	0.291293
124	392.467	94.83	1.8957	46	1	1.71888	61	61.9	98.1	0	0.998789	0.493104
124	392.467	94.83	1.8957	46	1	1.71888	61	61.9	98.1	0	1.29298	0.529836
124	392.467	94.83	1.8957	46	1	1.71888	61	61.9	98.1	0	1.343	0.556324
124	392.467	94.83	1.8957	46	1	1.71888	61	61.9	98.1	0	2.07559	0.58909
124	392.467	94.83	1.8957	46	1	1.71888	61	61.9	98.1	0	2.99805	0.518032
124	392.467	94.83	1.8957	46	1	1.71888	61	61.9	98.1	0	3.33969	0.528299
124	392.467	94.83	1.8957	46	1	1.71888	61	61.9	98.1	0	3.87575	0.52843
124	392.467	94.83	1.8957	46	1	1.71888	61	61.9	98.1	0	4.31465	0.534647
124	392.467	94.83	1.8957	46	1	1.71888	61	61.9	98.1	0	6.94726	0.555657
124	392.467	94.83	1.8957	46	1	1.71888	61	61.9	98.1	0	7.48303	0.549678
124	392.467	94.83	1.8957	46	1	1.71888	61	61.9	98.1	0	8.06674	0.527418
124	392.467	94.83	1.8957	46	1	1.71888	61	61.9	98.1	0	8.36023	0.549893
124	392.467	94.83	1.8957	46	1	1.71888	61	61.9	98.1	0	9.0425	0.55006
124	392.467	94.83	1.8957	46	1	1.71888	61	61.9	98.1	0	9.43237	0.550155
124	392.467	94.83	1.8957	46	1	1.71888	61	61.9	98.1	0	10.1145	0.548285
124	392.467	94.83	1.8957	46	1	1.71888	61	61.9	98.1	0	10.4561	0.556515
124	392.467	94.83	1.8957	46	1	1.71888	61	61.9	98.1	0	10.9921	0.556646
124	392.467	94.83	1.8957	46	1	1.71888	61	61.9	98.1	0	11.3333	0.556729
124	392.467	94.83	1.8957	46	1	1.71888	61	61.9	98.1	0	13.9178	0.591984
124	392.467	94.83	1.8957	46	1	1.71888	61	61.9	98.1	0	14.3081	0.600226
124	392.467	94.83	1.8957	46	1	1.71888	61	61.9	98.1	0	15.0887	0.618747
124	392.467	94.83	1.8957	46	1	1.71888	61	61.9	98.1	0	15.4786	0.618842
124	392.467	94.83	1.8957	46	1	1.71888	61	61.9	98.1	0	16.1132	0.641401
124	392.467	94.83	1.8957	46	1	1.71888	61	61.9	98.1	0	16.2595	0.643473
124	392.467	94.83	1.8957	46	1	1.71888	61	61.9	98.1	0	17.0406	0.670141
124	392.467	94.83	1.8957	46	1	1.71888	61	61.9	98.1	0	17.3332	0.674285
124	392.467	94.83	1.8957	46	1	1.71888	61	61.9	98.1	0	18.0162	0.690746
124	392.467	94.83	1.8957	46	1	1.71888	61	61.9	98.1	0	18.407	0.709171
124	392.467	94.83	1.8957	46	1	1.71888	61	61.9	98.1	0	20.8987	0.840126
124	392.467	94.83	1.8957	46	1	1.71888	61	61.9	98.1	0	21.4357	0.858587
124	392.467	94.83	1.8957	46	1	1.71888	61	61.9	98.1	0	22.169	0.90561
124	392.467	94.83	1.8957	46	1	1.71888	61	61.9	98.1	0	23.291	0.928287
124	392.467	94.83	1.8957	46	1	1.71888	61	61.9	98.1	0	24.0229	0.948833
124	392.467	94.83	1.8957	46	1	1.71888	61	61.9	98.1	0	24.462	0.959123
124	392.467	94.83	1.8957	46	1	1.71888	61	61.9	98.1	0	25.0481	0.985743
125	379.388	106.51	0.7193	12	1	0.333333	5	10.5	42	0	0	0
125	379.388	106.51	0.7193	12	1	0.333333	5	10.5	42	0	0.00361011	0.318075
125	379.388	106.51	0.7193	12	1	0.333333	5	10.5	42	0	0.0216606	0.403507
125	379.388	106.51	0.7193	12	1	0.333333	5	10.5	42	0	0.0577617	0.435481
125	379.388	106.51	0.7193	12	1	0.333333	5	10.5	42	0	0.137184	0.454542
125	379.388	106.51	0.7193	12	1	0.333333	5	10.5	42	0	0.252708	0.50344
125	379.388	106.51	0.7193	12	1	0.333333	5	10.5	42	0	1.00361	0.634315
125	379.388	106.51	0.7193	12	1	0.333333	5	10.5	42	0	2.00633	0.664371
125	379.388	106.51	0.7193	12	1	0.333333	5	10.5	42	0	3.00298	0.735042
126	323.44	53.17	4.75802	45	1	0.0075	16.4	4.2	78.8	0.1	0	0
126	323.44	53.17	4.75802	45	1	0.0075	16.4	4.2	78.8	0.1	0.502513	0.350131
126	323.44	53.17	4.75802	45	1	0.0075	16.4	4.2	78.8	0.1	1.00503	0.523203
126	323.44	53.17	4.75802	45	1	0.0075	16.4	4.2	78.8	0.1	1.9598	0.700329
126	323.44	53.17	4.75802	45	1	0.0075	16.4	4.2	78.8	0.1	2.51256	0.712439
126	323.44	53.17	4.75802	45	1	0.0075	16.4	4.2	78.8	0.1	2.91457	0.70643
126	323.44	53.17	4.75802	45	1	0.0075	16.4	4.2	78.8	0.1	3.56784	0.708485
126	323.44	53.17	4.75802	45	1	0.0075	16.4	4.2	78.8	0.1	3.96985	0.710524
126	323.44	53.17	4.75802	45	1	0.0075	16.4	4.2	78.8	0.1	4.57286	0.714589
126	323.44	53.17	4.75802	45	1	0.0075	16.4	4.2	78.8	0.1	5.02513	0.72468
126	323.44	53.17	4.75802	45	1	0.0075	16.4	4.2	78.8	0.1	5.52764	0.73075
126	323.44	53.17	4.75802	45	1	0.0075	16.4	4.2	78.8	0.1	6.13065	0.746887
126	323.44	53.17	4.75802	45	1	0.0075	16.4	4.2	78.8	0.1	6.98492	0.767065
126	323.44	53.17	4.75802	45	1	0.0075	16.4	4.2	78.8	0.1	8.94472	0.765184
126	323.44	53.17	4.75802	45	1	0.0075	16.4	4.2	78.8	0.1	11.1558	0.769357
126	323.44	53.17	4.75802	45	1	0.0075	16.4	4.2	78.8	0.1	13.0653	0.769485
126	323.44	53.17	4.75802	45	1	0.0075	16.4	4.2	78.8	0.1	15.0251	0.775652
126	323.44	53.17	4.75802	45	1	0.0075	16.4	4.2	78.8	0.1	16.9849	0.777796
126	323.44	53.17	4.75802	45	1	0.0075	16.4	4.2	78.8	0.1	19.0955	0.779949
126	323.44	53.17	4.75802	45	1	0.0075	16.4	4.2	78.8	0.1	21.9095	0.78215
126	323.44	53.17	4.75802	45	1	0.0075	16.4	4.2	78.8	0.1	24.0704	0.780283
126	323.44	53.17	4.75802	45	1	0.0075	16.4	4.2	78.8	0.1	26.0302	0.780414
126	323.44	53.17	4.75802	45	1	0.0075	16.4	4.2	78.8	0.1	27.9899	0.780546
126	323.44	53.17	4.75802	45	1	0.0075	16.4	4.2	78.8	0.1	30	0.786717
127	323.44	53.17	4.75802	45	1	0.0075	5.1	3.8	72.3	0.1	0	0
127	323.44	53.17	4.75802	45	1	0.0075	5.1	3.8	72.3	0.1	0.498958	0.320214
127	323.44	53.17	4.75802	45	1	0.0075	5.1	3.8	72.3	0.1	1.00708	0.462741
127	323.44	53.17	4.75802	45	1	0.0075	5.1	3.8	72.3	0.1	1.52084	0.495763
127	323.44	53.17	4.75802	45	1	0.0075	5.1	3.8	72.3	0.1	1.98263	0.537054
127	323.44	53.17	4.75802	45	1	0.0075	5.1	3.8	72.3	0.1	2.4458	0.551484
127	323.44	53.17	4.75802	45	1	0.0075	5.1	3.8	72.3	0.1	3.01121	0.582437
127	323.44	53.17	4.75802	45	1	0.0075	5.1	3.8	72.3	0.1	3.52593	0.596865
127	323.44	53.17	4.75802	45	1	0.0075	5.1	3.8	72.3	0.1	3.98836	0.625758
127	323.44	53.17	4.75802	45	1	0.0075	5.1	3.8	72.3	0.1	4.55463	0.640182
127	323.44	53.17	4.75802	45	1	0.0075	5.1	3.8	72.3	0.1	5.01791	0.652547
127	323.44	53.17	4.75802	45	1	0.0075	5.1	3.8	72.3	0.1	5.48108	0.666978
127	323.44	53.17	4.75802	45	1	0.0075	5.1	3.8	72.3	0.1	6.04756	0.677269
127	323.44	53.17	4.75802	45	1	0.0075	5.1	3.8	72.3	0.1	6.97476	0.689602
127	323.44	53.17	4.75802	45	1	0.0075	5.1	3.8	72.3	0.1	8.98497	0.69153
127	323.44	53.17	4.75802	45	1	0.0075	5.1	3.8	72.3	0.1	10.9438	0.689329
127	323.44	53.17	4.75802	45	1	0.0075	5.1	3.8	72.3	0.1	13.0573	0.689183
127	323.44	53.17	4.75802	45	1	0.0075	5.1	3.8	72.3	0.1	15.0159	0.691115
127	323.44	53.17	4.75802	45	1	0.0075	5.1	3.8	72.3	0.1	16.9747	0.69098
127	323.44	53.17	4.75802	45	1	0.0075	5.1	3.8	72.3	0.1	18.985	0.690841
127	323.44	53.17	4.75802	45	1	0.0075	5.1	3.8	72.3	0.1	21.9747	0.690635
127	323.44	53.17	4.75802	45	1	0.0075	5.1	3.8	72.3	0.1	23.9849	0.692563
127	323.44	53.17	4.75802	45	1	0.0075	5.1	3.8	72.3	0.1	25.995	0.696557
127	323.44	53.17	4.75802	45	1	0.0075	5.1	3.8	72.3	0.1	28.0047	0.708815
127	323.44	53.17	4.75802	45	1	0.0075	5.1	3.8	72.3	0.1	30.0146	0.716941
128	853.918	221.29	3.7357	45	1	0.0075	15.5	2.4	84.4	0.1	0	0
128	853.918	221.29	3.7357	45	1	0.0075	15.5	2.4	84.4	0.1	2.01005	0.68826
128	853.918	221.29	3.7357	45	1	0.0075	15.5	2.4	84.4	0.1	2.41206	0.696335
128	853.918	221.29	3.7357	45	1	0.0075	15.5	2.4	84.4	0.1	3.01508	0.74869
128	853.918	221.29	3.7357	45	1	0.0075	15.5	2.4	84.4	0.1	3.46734	0.750732
128	853.918	221.29	3.7357	45	1	0.0075	15.5	2.4	84.4	0.1	4.07035	0.760833
128	853.918	221.29	3.7357	45	1	0.0075	15.5	2.4	84.4	0.1	4.62312	0.77093
128	853.918	221.29	3.7357	45	1	0.0075	15.5	2.4	84.4	0.1	5.02513	0.79309
128	853.918	221.29	3.7357	45	1	0.0075	15.5	2.4	84.4	0.1	5.57789	0.8052
128	853.918	221.29	3.7357	45	1	0.0075	15.5	2.4	84.4	0.1	5.9799	0.817299
128	853.918	221.29	3.7357	45	1	0.0075	15.5	2.4	84.4	0.1	7.08543	0.825422
128	853.918	221.29	3.7357	45	1	0.0075	15.5	2.4	84.4	0.1	9.04523	0.825553
128	853.918	221.29	3.7357	45	1	0.0075	15.5	2.4	84.4	0.1	11.005	0.825684
128	853.918	221.29	3.7357	45	1	0.0075	15.5	2.4	84.4	0.1	13.0653	0.827835
128	853.918	221.29	3.7357	45	1	0.0075	15.5	2.4	84.4	0.1	14.9749	0.827963
128	853.918	221.29	3.7357	45	1	0.0075	15.5	2.4	84.4	0.1	16.9849	0.83011
128	853.918	221.29	3.7357	45	1	0.0075	15.5	2.4	84.4	0.1	18.995	0.836281
128	853.918	221.29	3.7357	45	1	0.0075	15.5	2.4	84.4	0.1	22.0603	0.836486
128	853.918	221.29	3.7357	45	1	0.0075	15.5	2.4	84.4	0.1	24.0704	0.838633
128	853.918	221.29	3.7357	45	1	0.0075	15.5	2.4	84.4	0.1	25.9799	0.840773
128	853.918	221.29	3.7357	45	1	0.0075	15.5	2.4	84.4	0.1	28.0402	0.846948
128	853.918	221.29	3.7357	45	1	0.0075	15.5	2.4	84.4	0.1	30.1005	0.849098
129	853.918	221.29	3.7357	45	1	0.0075	10.2	2.1	75.6	0.1	0	0
129	853.918	221.29	3.7357	45	1	0.0075	10.2	2.1	75.6	0.1	0.552764	0.340074
129	853.918	221.29	3.7357	45	1	0.0075	10.2	2.1	75.6	0.1	1.05528	0.454796
129	853.918	221.29	3.7357	45	1	0.0075	10.2	2.1	75.6	0.1	1.50754	0.579575
129	853.918	221.29	3.7357	45	1	0.0075	10.2	2.1	75.6	0.1	2.01005	0.579608
129	853.918	221.29	3.7357	45	1	0.0075	10.2	2.1	75.6	0.1	2.61307	0.593733
129	853.918	221.29	3.7357	45	1	0.0075	10.2	2.1	75.6	0.1	2.91457	0.59979
129	853.918	221.29	3.7357	45	1	0.0075	10.2	2.1	75.6	0.1	3.51759	0.650132
129	853.918	221.29	3.7357	45	1	0.0075	10.2	2.1	75.6	0.1	4.0201	0.678335
129	853.918	221.29	3.7357	45	1	0.0075	10.2	2.1	75.6	0.1	4.57286	0.68642
129	853.918	221.29	3.7357	45	1	0.0075	10.2	2.1	75.6	0.1	5.12563	0.704566
[truncated: 2,914 more rows]
