# Supplementary material for: Diagnosing the Information Limits of In Vitro Drug Release from PLGA Microparticle Data
Source: Pharmaceutics. 2026 Jun 29;18(7):805. doi: 10.3390/pharmaceutics18070805 (PMC13414694; doi:10.3390/pharmaceutics18070805)
Supplement: Supplementary file 1 [file pharmaceutics-18-00805-s001.zip › Supplementary Table S1 - Source DOI inventory.xlsx]

## Sheet: Supplementary Table S1
Table S1. Mapping of formulation indices to original source DOIs for the literature-mined PLGA microparticle dataset (N = 113 studies).
Formulation Index	Drug Name	Original Source DOI	Short Reference
1	moxidectin	10.3390/ijms241914729	Zhang et al., 2023
2	dexamethasone	10.1016/j.ejpb.2023.08.006	Zhang et al., 2023
3	dexamethasone	10.1016/j.ejpb.2023.08.006	Zhang et al., 2023
4	dexamethasone	10.1016/j.ejpb.2023.08.006	Zhang et al., 2023
5	dexamethasone	10.1016/j.ejpb.2023.08.006	Zhang et al., 2023
6	dexamethasone	10.1016/j.ejpb.2023.08.006	Zhang et al., 2023
7	dexamethasone	10.1016/j.ejpb.2023.08.006	Zhang et al., 2023
8	dexamethasone	10.1016/j.ejpb.2023.08.006	Zhang et al., 2023
9	dexamethasone	10.1016/j.ejpb.2023.08.006	Zhang et al., 2023
10	dexamethasone	10.1016/j.ejpb.2023.08.006	Zhang et al., 2023
11	dexamethasone	10.1016/j.ejpb.2023.08.006	Zhang et al., 2023
12	dexamethasone	10.1016/j.ejpb.2023.08.006	Zhang et al., 2023
13	dexamethasone	10.1016/j.ejpb.2023.08.006	Zhang et al., 2023
14	dexamethasone	10.1016/j.ejpb.2023.08.006	Zhang et al., 2023
15	dexamethasone	10.1016/j.ejpb.2023.08.006	Zhang et al., 2023
16	dexamethasone	10.1016/j.ejpb.2023.08.006	Zhang et al., 2023
17	dexamethasone	10.1016/j.ejpb.2023.08.006	Zhang et al., 2023
18	dexamethasone	10.1016/j.ejpb.2023.08.006	Zhang et al., 2023
19	dexamethasone	10.1016/j.ejpb.2023.08.006	Zhang et al., 2023
20	hydrocortisone	10.1016/j.ejpb.2023.08.006	Zhang et al., 2023
21	tenofovir alafenamide fumarate	10.1016/j.jddst.2023.104762	Pawar et al., 2023
22	tenofovir alafenamide fumarate	10.1016/j.jddst.2023.104762	Pawar et al., 2023
23	tenofovir alafenamide fumarate	10.1016/j.jddst.2023.104762	Pawar et al., 2023
24	tenofovir alafenamide fumarate	10.1016/j.jddst.2023.104762	Pawar et al., 2023
25	tenofovir alafenamide fumarate	10.1016/j.jddst.2023.104762	Pawar et al., 2023
26	asiaticoside	10.1021/acsami.2c22814	Yin et al., 2023
27	donepezil HCl	10.1016/j.ijpharm.2022.122566	Quan et al., 2023
28	donepezil HCl	10.1016/j.ijpharm.2022.122566	Quan et al., 2023
29	donepezil HCl	10.1016/j.ijpharm.2022.122566	Quan et al., 2023
30	ketorolac tromethamine	10.3390/polym15020266	Wongrakpanich et al., 2023
31	ketorolac tromethamine	10.3390/polym15020266	Wongrakpanich et al., 2023
32	paliperidone palmitate	10.1016/j.jddst.2022.103609	Mali et al., 2022
33	paliperidone palmitate	10.1016/j.jddst.2022.103609	Mali et al., 2022
34	paliperidone palmitate	10.1016/j.jddst.2022.103609	Mali et al., 2022
35	rapamycin	10.1002/btm2.10298	Dhanabalan et al., 2023
36	rapamycin	10.1002/btm2.10298	Dhanabalan et al., 2023
37	celecoxib	10.1177/08853282211056937	Lin et al., 2022
38	celecoxib	10.1177/08853282211056937	Lin et al., 2022
39	levonorgestrel	10.1016/j.jddst.2021.102955	Zhu et al., 2022
40	palonosetron HCl	10.1016/j.jddst.2021.102775	Liu et al., 2021
41	palonosetron HCl	10.1016/j.jddst.2021.102775	Liu et al., 2021
42	palonosetron HCl	10.1016/j.jddst.2021.102775	Liu et al., 2021
43	risperidone	10.1007/s12247-021-09544-7	Mohammadpour et al., 2022
44	risperidone	10.1007/s12247-021-09544-7	Mohammadpour et al., 2022
45	budesonide	10.1016/j.actbio.2020.12.061	Li et al., 2021
46	sunitinib malate	10.1208/s12249-020-01877-9	Xia et al., 2021
47	regorafenib	10.1016/j.ajps.2020.01.001	Li et al., 2020
48	cannabidiol	10.1016/j.ejpb.2020.07.008	Fraguas-Sánchez et al., 2020
49	cannabidiol	10.1016/j.ejpb.2020.07.008	Fraguas-Sánchez et al., 2020
50	celecoxib	10.1016/j.ijpharm.2020.119601	Grizić et al., 2020
51	clotrimazole	10.1016/j.ijpharm.2020.119601	Grizić et al., 2020
52	erythromycin	10.1016/j.ijpharm.2020.119601	Grizić et al., 2020
53	ibuprofen	10.1016/j.ijpharm.2020.119601	Grizić et al., 2020
54	indomethacin	10.1016/j.ijpharm.2020.119601	Grizić et al., 2020
55	lopinavir	10.1016/j.ijpharm.2020.119601	Grizić et al., 2020
56	ritonavir	10.1016/j.ijpharm.2020.119601	Grizić et al., 2020
57	risperidone	10.1016/j.jddst.2020.101702	Kamali et al., 2020
58	pd98059	10.1007/s13346-020-00758-9	Naguib et al., 2021
59	trimethoprim	10.1021/acsomega.0c00981	Brauner et al., 2020
60	trimethoprim	10.1021/acsomega.0c00981	Brauner et al., 2020
61	cannabidiol	10.1016/j.ijpharm.2019.118916	Fraguas-Sánchez et al., 2020
62	cannabidiol	10.1016/j.ijpharm.2019.118916	Fraguas-Sánchez et al., 2020
63	asenapine maleate	10.1080/10717544.2020.1815896	Zhai et al., 2020
64	diprophylline	10.1016/j.ijpharm.2019.118819	Tamani et al., 2019
65	diprophylline	10.1016/j.ijpharm.2019.118819	Tamani et al., 2019
66	diprophylline	10.1016/j.ijpharm.2019.118819	Tamani et al., 2019
67	caffeine	10.1002/app.48710	Tamani et al., 2020
68	caffeine	10.1002/app.48710	Tamani et al., 2020
69	4-methoxy chalcone	10.1007/s12247-018-9346-9	Benvenutti et al., 2019
70	4-methoxy chalcone	10.1007/s12247-018-9346-9	Benvenutti et al., 2019
71	4-methoxy chalcone	10.1007/s12247-018-9346-9	Benvenutti et al., 2019
72	4-methoxy chalcone	10.1007/s12247-018-9346-9	Benvenutti et al., 2019
73	4-methoxy chalcone	10.1007/s12247-018-9346-9	Benvenutti et al., 2019
74	4-methoxy chalcone	10.1007/s12247-018-9346-9	Benvenutti et al., 2019
75	4-methoxy chalcone	10.1007/s12247-018-9346-9	Benvenutti et al., 2019
76	4-methoxy chalcone	10.1007/s12247-018-9346-9	Benvenutti et al., 2019
77	4-methoxy chalcone	10.1007/s12247-018-9346-9	Benvenutti et al., 2019
78	4-methoxy chalcone	10.1007/s12247-018-9346-9	Benvenutti et al., 2019
79	4-methoxy chalcone	10.1007/s12247-018-9346-9	Benvenutti et al., 2019
80	4-methoxy chalcone	10.1007/s12247-018-9346-9	Benvenutti et al., 2019
81	progesterone	10.1016/j.ajps.2018.05.010	Ye et al., 2019
82	risperidone	10.1080/02652048.2019.1582723	Wu et al., 2019
83	risperidone	10.1080/02652048.2019.1582723	Wu et al., 2019
84	risperidone	10.1080/02652048.2019.1582723	Wu et al., 2019
85	ropivacaine mesilate	10.2174/1567201816666190528122137	Zhao et al., 2019
86	ropivacaine mesilate	10.2174/1567201816666190528122137	Zhao et al., 2019
87	ropivacaine mesilate	10.2174/1567201816666190528122137	Zhao et al., 2019
88	ropivacaine mesilate	10.2174/1567201816666190528122137	Zhao et al., 2019
89	olanzapine (2-methyl-4-(4-methyl- 1-piperazinyl)-10h thieno[2,3][1,5]benzodiazepine)	10.2174/1567201816666181227105930	Pervaiz et al., 2019
90	olanzapine (2-methyl-4-(4-methyl- 1-piperazinyl)-10h thieno[2,3][1,5]benzodiazepine)	10.2174/1567201816666181227105930	Pervaiz et al., 2019
91	olanzapine (2-methyl-4-(4-methyl- 1-piperazinyl)-10h thieno[2,3][1,5]benzodiazepine)	10.2174/1567201816666181227105930	Pervaiz et al., 2019
92	olanzapine (2-methyl-4-(4-methyl- 1-piperazinyl)-10h thieno[2,3][1,5]benzodiazepine)	10.2174/1567201816666181227105930	Pervaiz et al., 2019
93	olanzapine (2-methyl-4-(4-methyl- 1-piperazinyl)-10h thieno[2,3][1,5]benzodiazepine)	10.2174/1567201816666181227105930	Pervaiz et al., 2019
94	olanzapine (2-methyl-4-(4-methyl- 1-piperazinyl)-10h thieno[2,3][1,5]benzodiazepine)	10.2174/1567201816666181227105930	Pervaiz et al., 2019
95	olanzapine (2-methyl-4-(4-methyl- 1-piperazinyl)-10h thieno[2,3][1,5]benzodiazepine)	10.2174/1567201816666181227105930	Pervaiz et al., 2019
96	olanzapine (2-methyl-4-(4-methyl- 1-piperazinyl)-10h thieno[2,3][1,5]benzodiazepine)	10.2174/1567201816666181227105930	Pervaiz et al., 2019
97	vancomycin	10.12659/msm.911770	Zhou et al., 2018
98	vancomycin	10.12659/msm.911770	Zhou et al., 2018
99	vancomycin	10.12659/msm.911770	Zhou et al., 2018
100	goserelin acetate	10.22377/ajp.v12i02.2417	Kakade et al., 2018
101	goserelin acetate	10.22377/ajp.v12i02.2417	Kakade et al., 2018
102	goserelin acetate	10.22377/ajp.v12i02.2417	Kakade et al., 2018
103	goserelin acetate	10.22377/ajp.v12i02.2417	Kakade et al., 2018
104	goserelin acetate	10.22377/ajp.v12i02.2417	Kakade et al., 2018
105	goserelin acetate	10.22377/ajp.v12i02.2417	Kakade et al., 2018
106	progesterone	10.1016/j.ijpharm.2017.12.006	Busatto et al., 2018
107	progesterone	10.1016/j.ijpharm.2017.12.006	Busatto et al., 2018
108	progesterone	10.1016/j.ijpharm.2017.12.006	Busatto et al., 2018
109	losartan potassium	10.1080/21691401.2018.1443940	Yu et al., 2018
110	simvastatin	10.1159/000485502	Li et al., 2018
111	clarithromycin	10.1002/jbm.b.33844	Alenezi et al., 2018
112	naloxone hydrochloride	10.1166/jnn.2017.13892	Benéitez et al., 2017
113	naloxone hydrochloride	10.1166/jnn.2017.13892	Benéitez et al., 2017
114	cefquinome	10.1007/s11595-017-1624-8	Zhang et al., 2017
115	naltrexone	10.1016/j.jconrel.2017.03.396	Andhariya et al., 2017
116	naltrexone	10.1016/j.jconrel.2017.03.396	Andhariya et al., 2017
117	naltrexone	10.1016/j.jconrel.2017.03.396	Andhariya et al., 2017
118	rifampicin	10.2147/dddt.s138510	Reinbold et al., 2017
119	dexamethasone	10.1016/j.ijpharm.2016.08.032	Gasmi et al., 2016
120	dexamethasone	10.1016/j.ijpharm.2016.08.032	Gasmi et al., 2016
121	dexamethasone	10.1016/j.ijpharm.2016.08.032	Gasmi et al., 2016
122	dexamethasone	10.1016/j.ijpharm.2016.08.032	Gasmi et al., 2016
123	dexamethasone	10.1016/j.ijpharm.2016.08.032	Gasmi et al., 2016
124	dexamethasone	10.1016/j.ijpharm.2016.08.032	Gasmi et al., 2016
125	levofloxacin hemihydrate	10.1016/j.ejps.2016.08.024	Gaspar et al., 2016
126	prodigiosin	10.1016/j.msec.2016.04.071	Obayemi et al., 2016
127	prodigiosin	10.1016/j.msec.2016.04.071	Obayemi et al., 2016
128	paclitaxel	10.1016/j.msec.2016.04.071	Obayemi et al., 2016
129	paclitaxel	10.1016/j.msec.2016.04.071	Obayemi et al., 2016
130	risperidone	10.1016/j.ijpharm.2016.02.023	An et al., 2016
131	s- nitroso-n-acetyl-d-penicillamine	10.1016/j.jconrel.2015.12.056	Lautner et al., 2016
132	risperidone	10.3109/03639045.2016.1143952	Lin et al., 2016
133	risperidone	10.3109/03639045.2016.1143952	Lin et al., 2016
134	risperidone	10.3109/03639045.2016.1143952	Lin et al., 2016
135	glycyrrhetinic acid	10.1016/j.ijpharm.2015.11.018	Wang et al., 2015
136	prilocaine	10.1016/j.jddst.2015.10.009	Gasmi et al., 2015
137	prilocaine	10.1016/j.jddst.2015.10.009	Gasmi et al., 2015
138	prilocaine	10.1016/j.jddst.2015.10.009	Gasmi et al., 2015
139	prilocaine	10.1016/j.jddst.2015.10.009	Gasmi et al., 2015
140	prilocaine	10.1016/j.jddst.2015.10.009	Gasmi et al., 2015
141	prilocaine	10.1016/j.jddst.2015.10.009	Gasmi et al., 2015
142	prilocaine	10.1016/j.jddst.2015.10.009	Gasmi et al., 2015
143	risperidone	10.1007/s11095-015-1731-1	Lin et al., 2015
144	donepezil HCl	10.1016/j.ajps.2015.06.001	Guo et al., 2015
145	simvastatin	10.1002/jbm.a.35463	Zhang et al., 2015
146	tacrolimus	10.1016/j.ijpharm.2015.07.004	Kojima et al., 2015
147	tacrolimus	10.1016/j.ijpharm.2015.07.004	Kojima et al., 2015
148	progesterone	10.3109/02652048.2015.1065914	Turino et al., 2015
149	fluorofenidone	10.1039/c5ra00656b	Tang et al., 2015
150	rifapentine	10.2147/dddt.s78407	Wu et al., 2015
151	rifapentine	10.2147/dddt.s78407	Wu et al., 2015
152	rifapentine	10.2147/dddt.s78407	Wu et al., 2015
153	dexamethasone	10.1016/j.actbio.2014.06.038	Acarregui et al., 2014
154	β-methasone	10.3109/10837450.2011.635152	Song et al., 2013
155	β-methasone	10.3109/10837450.2011.635152	Song et al., 2013
156	β-methasone	10.3109/10837450.2011.635152	Song et al., 2013
157	β-methasone	10.3109/10837450.2011.635152	Song et al., 2013
158	β-methasone	10.3109/10837450.2011.635152	Song et al., 2013
159	β-methasone	10.3109/10837450.2011.635152	Song et al., 2013
160	β-methasone	10.3109/10837450.2011.635152	Song et al., 2013
161	β-methasone	10.3109/10837450.2011.635152	Song et al., 2013
162	β-methasone	10.3109/10837450.2011.635152	Song et al., 2013
163	β-methasone	10.3109/10837450.2011.635152	Song et al., 2013
164	β-methasone	10.3109/10837450.2011.635152	Song et al., 2013
165	β-methasone	10.3109/10837450.2011.635152	Song et al., 2013
166	β-methasone	10.3109/10837450.2011.635152	Song et al., 2013
167	β-methasone	10.3109/10837450.2011.635152	Song et al., 2013
168	β-methasone	10.3109/10837450.2011.635152	Song et al., 2013
169	β-methasone	10.3109/10837450.2011.635152	Song et al., 2013
170	apomorphine hydrochloride	10.1016/j.jconrel.2012.12.024	Regnier-Delplace et al., 2013
171	apomorphine hydrochloride	10.1016/j.jconrel.2012.12.024	Regnier-Delplace et al., 2013
172	apomorphine hydrochloride	10.1016/j.jconrel.2012.12.024	Regnier-Delplace et al., 2013
173	clonidine hydrochloride	10.3109/02652048.2013.778905	Gaignaux et al., 2013
174	clonidine hydrochloride	10.3109/02652048.2013.778905	Gaignaux et al., 2013
175	clonidine hydrochloride	10.3109/02652048.2013.778905	Gaignaux et al., 2013
176	clonidine hydrochloride	10.3109/02652048.2013.778905	Gaignaux et al., 2013
177	rifampicin	10.1016/j.ijpharm.2012.07.036	Diab et al., 2012
178	rhodamine-b	10.1021/ja306866w	Li et al., 2012
179	rhodamine-b	10.1021/ja306866w	Li et al., 2012
180	rhodamine-b	10.1021/ja306866w	Li et al., 2012
181	rhodamine-b	10.1021/ja306866w	Li et al., 2012
182	prilocaine	10.1016/j.ijpharm.2012.04.053	Delplace et al., 2012
183	prilocaine	10.1016/j.ijpharm.2012.04.053	Delplace et al., 2012
184	dexamethasone	10.1016/j.ijpharm.2012.04.053	Delplace et al., 2012
185	camptothecin	10.1016/j.ijpharm.2012.02.012	Ozeki et al., 2012
186	2-methoxyestradiol	10.3109/10717544.2012.657719	Guo et al., 2012
187	methylprednisolone	10.1002/jps.22722	Panusa et al., 2011
188	rasagiline mesylate	10.1016/j.ijpharm.2011.07.029	Fernández et al., 2011
189	lornoxicam	10.3109/10717544.2011.596584	Zhang et al., 2011
190	rifampicin	10.1016/j.ijpharm.2011.05.007	Doan et al., 2011
191	rifampicin	10.1016/j.ijpharm.2011.05.007	Doan et al., 2011
192	rifampicin	10.1016/j.ijpharm.2011.05.007	Doan et al., 2011
193	rifampicin	10.1016/j.ijpharm.2011.05.007	Doan et al., 2011
194	rifampicin	10.1016/j.ijpharm.2011.05.007	Doan et al., 2011
195	dexamethasone	10.1016/j.ijpharm.2010.11.022	Murua et al., 2011
196	fenretinide	10.1007/s11095-010-0202-y	Wischke et al., 2010
197	fenretinide	10.1007/s11095-010-0202-y	Wischke et al., 2010
198	fenretinide	10.1007/s11095-010-0202-y	Wischke et al., 2010
199	fenretinide	10.1007/s11095-010-0202-y	Wischke et al., 2010
200	fenretinide	10.1007/s11095-010-0202-y	Wischke et al., 2010
201	fenretinide	10.1007/s11095-010-0202-y	Wischke et al., 2010
202	fenretinide	10.1007/s11095-010-0202-y	Wischke et al., 2010
203	fenretinide	10.1007/s11095-010-0202-y	Wischke et al., 2010
204	camptothecin	10.1248/cpb.58.1142	Ozeki et al., 2010
205	camptothecin	10.1248/cpb.58.1142	Ozeki et al., 2010
206	prednisolone	10.1208/s12249-010-9445-5	Khaled et al., 2010
207	prednisolone	10.1208/s12249-010-9445-5	Khaled et al., 2010
208	prednisolone	10.1208/s12249-010-9445-5	Khaled et al., 2010
209	prednisolone	10.1208/s12249-010-9445-5	Khaled et al., 2010
210	prednisolone	10.1208/s12249-010-9445-5	Khaled et al., 2010
211	prednisolone	10.1208/s12249-010-9445-5	Khaled et al., 2010
212	prednisolone	10.1208/s12249-010-9445-5	Khaled et al., 2010
213	prednisolone	10.1208/s12249-010-9445-5	Khaled et al., 2010
214	prednisolone	10.1208/s12249-010-9445-5	Khaled et al., 2010
215	dexamethasone	10.1002/jbm.a.32512	Ju et al., 2010
216	lidocaine	10.1002/lary.20713	Horie et al., 2010
217	lidocaine	10.1002/lary.20713	Horie et al., 2010
218	ibuprofen	10.1007/s10544-009-9327-3	Baruch et al., 2009
219	dexamethasone	10.1016/j.exer.2009.03.012	Barcia et al., 2009
220	fenofibric acid	10.1016/j.ejps.2008.12.016	Klose et al., 2009
221	propanolol hydrochloride	10.1007/s11095-008-9747-4	Klose et al., 2009
222	imatinib mesylate	10.1158/1078-0432.ccr-08-1316	Benny et al., 2009
223	gentamicin sulphate	10.1016/j.apsusc.2008.06.085	Tan et al., 2008
224	cefazolin sodium	10.1016/j.ijpharm.2008.01.017	Voisine et al., 2008
225	dexamethasone	10.1016/j.jconrel.2008.01.004	Zolnik et al., 2008
226	dexamethasone	10.1016/j.jconrel.2008.01.004	Zolnik et al., 2008
227	abt627	10.1016/j.ejpb.2007.06.008	Mao et al., 2008
228	abt627	10.1016/j.ejpb.2007.06.008	Mao et al., 2008
229	abt627	10.1016/j.ejpb.2007.06.008	Mao et al., 2008
230	abt627	10.1016/j.ejpb.2007.06.008	Mao et al., 2008
231	abt627	10.1016/j.ejpb.2007.06.008	Mao et al., 2008
232	abt627	10.1016/j.ejpb.2007.06.008	Mao et al., 2008
233	abt627	10.1016/j.ejpb.2007.06.008	Mao et al., 2008
234	abt627	10.1016/j.ejpb.2007.06.008	Mao et al., 2008
235	abt627	10.1016/j.ejpb.2007.06.008	Mao et al., 2008
236	abt627	10.1016/j.ejpb.2007.06.008	Mao et al., 2008
237	abt627	10.1016/j.ejpb.2007.06.008	Mao et al., 2008
238	abt627	10.1016/j.ejpb.2007.06.008	Mao et al., 2008
239	abt627	10.1016/j.ejpb.2007.06.008	Mao et al., 2008
240	abt627	10.1016/j.ejpb.2007.06.008	Mao et al., 2008
241	abt627	10.1016/j.ejpb.2007.06.008	Mao et al., 2008
242	abt627	10.1016/j.ejpb.2007.06.008	Mao et al., 2008
243	abt627	10.1016/j.ejpb.2007.06.008	Mao et al., 2008
244	abt627	10.1016/j.ejpb.2007.06.008	Mao et al., 2008
245	abt627	10.1016/j.ejpb.2007.06.008	Mao et al., 2008
246	prednisone hydrochloride	10.1002/jps.21073	Giovagnoli et al., 2008
247	prednisone hydrochloride	10.1002/jps.21073	Giovagnoli et al., 2008
248	prednisone hydrochloride	10.1002/jps.21073	Giovagnoli et al., 2008
249	prednisone hydrochloride	10.1002/jps.21073	Giovagnoli et al., 2008
250	prednisone hydrochloride	10.1002/jps.21073	Giovagnoli et al., 2008
251	prednisone hydrochloride	10.1002/jps.21073	Giovagnoli et al., 2008
252	ganciclovir	10.1089/jop.2006.132	Duvvuri et al., 2007
253	doxycycline HCl	10.1016/j.jconrel.2007.01.008	Mundargi et al., 2007
254	temozolomide	10.1016/j.ijpharm.2006.08.027	Zhang et al., 2007
255	temozolomide	10.1016/j.ijpharm.2006.08.027	Zhang et al., 2007
256	temozolomide	10.1016/j.ijpharm.2006.08.027	Zhang et al., 2007
257	etizolam	10.1080/02652040601058152	Lopedota et al., 2007
258	etoposide	10.1080/10837450601168581	Vivek et al., 2007
259	mitoxantrone dihydrochloride	10.1227/01.neu.0000245607.99946.8f	Yemisci et al., 2006
260	dipyridamole	10.1002/jbm.b.30412	Zhu et al., 2006
261	dipyridamole	10.1002/jbm.b.30412	Zhu et al., 2006
262	dipyridamole	10.1002/jbm.b.30412	Zhu et al., 2006
263	rotenone	10.1016/j.biomaterials.2005.07.005	Huang et al., 2006
264	ganciclovir	10.1007/s11095-005-9042-6	Duvvuri et al., 2006
265	ganciclovir	10.1007/s11095-005-9042-6	Duvvuri et al., 2006
266	indomethacin	10.1080/02652040500273902	Puebla et al., 2005
267	lidocaine	10.1021/bm050228k	Siepmann et al., 2005
268	lidocaine	10.1021/bm050228k	Siepmann et al., 2005
269	lidocaine	10.1021/bm050228k	Siepmann et al., 2005
270	lidocaine	10.1021/bm050228k	Siepmann et al., 2005
271	mitoxantrone dihydrochloride	10.1016/s1773-2247(05)50032-7	Bozdağ et al., 2005
272	dexamethasone	10.1208/aapsj070122	Galeska et al., 2005
273	rifampicin	10.1016/j.colsurfb.2004.08.016	Ito et al., 2004
274	rifampicin	10.1016/j.colsurfb.2004.08.016	Ito et al., 2004
275	rifampicin	10.1016/j.colsurfb.2004.08.016	Ito et al., 2004
276	rifampicin	10.1016/j.colsurfb.2004.08.016	Ito et al., 2004
277	5-fluorouracil	10.1016/j.jconrel.2004.01.011	Siepmann et al., 2004
278	5-fluorouracil	10.1016/j.jconrel.2004.01.011	Siepmann et al., 2004
279	5-fluorouracil	10.1016/j.jconrel.2004.01.011	Siepmann et al., 2004
280	5-fluorouracil	10.1016/j.jconrel.2004.01.011	Siepmann et al., 2004
281	5-fluorouracil	10.1016/j.jconrel.2004.01.011	Siepmann et al., 2004
282	5-fluorouracil	10.1016/j.jconrel.2004.01.011	Siepmann et al., 2004
283	progesterone	10.1081/labb-200039635	Wu, 2009
284	progesterone	10.1081/labb-200039635	Wu, 2009
285	fentanyl	10.3109/02652040309178347	Seo et al., 2003
286	fentanyl	10.3109/02652040309178347	Seo et al., 2003
287	fentanyl	10.3109/02652040309178347	Seo et al., 2003
288	fentanyl	10.3109/02652040309178347	Seo et al., 2003
289	fentanyl	10.3109/02652040309178347	Seo et al., 2003
290	ipriflavone	10.1016/s0378-5173(03)00072-3	Perugini et al., 2003
291	fentanyl	10.1007/bf03218313	Khang et al., 2002
292	fentanyl	10.1007/bf03218313	Khang et al., 2002
293	fentanyl	10.1007/bf03218313	Khang et al., 2002
294	fentanyl	10.1007/bf03218313	Khang et al., 2002
295	fentanyl	10.1007/bf03218313	Khang et al., 2002
296	fentanyl	10.1007/bf03218313	Khang et al., 2002
297	fentanyl	10.1007/bf03218313	Khang et al., 2002
298	5-fluorouracil	10.1016/s0928-0987(02)00023-4	Faisant et al., 2002
299	naproxen sodium	10.1080/02652040010018641	S. Bozdag, S. Calis, H. S. Kas, M., 2001
300	rifampicin	10.1023/a:1007527204887	O'Hara et al., 2000
301	rifampicin	10.1023/a:1007527204887	O'Hara et al., 2000
302	guanosine	10.1081/pdt-100100542	Chowdhury et al., 2000
303	guanosine	10.1081/pdt-100100542	Chowdhury et al., 2000
304	guanosine	10.1081/pdt-100100542	Chowdhury et al., 2000
305	guanosine	10.1081/pdt-100100542	Chowdhury et al., 2000
306	nifedipine	10.3109/02652049809008239	Sansdrap et al., 1998
307	nifedipine	10.3109/02652049809008239	Sansdrap et al., 1998
308	thioridazine hydrochloride	10.1016/s0939-6411(97)00126-4	O'Donnell et al., 1998
309	thioridazine hydrochloride	10.1016/s0939-6411(97)00126-4	O'Donnell et al., 1998
310	thioridazine hydrochloride	10.1016/s0939-6411(97)00126-4	O'Donnell et al., 1998
311	thioridazine hydrochloride	10.1016/s0939-6411(97)00126-4	O'Donnell et al., 1998
312	doxycycline hyclate	10.1208/s12249-024-02760-7	Longre et al., 2024
313	dexamethasone	10.1016/j.ijbiomac.2024.130356	Nguyen et al., 2024
314	ivacaftor	10.1016/j.ijpharm.2023.123693	Nakhla et al., 2024
315	ivacaftor	10.1016/j.ijpharm.2023.123693	Nakhla et al., 2024
316	ivacaftor	10.1016/j.ijpharm.2023.123693	Nakhla et al., 2024
317	ivacaftor	10.1016/j.ijpharm.2023.123693	Nakhla et al., 2024
318	ivacaftor	10.1016/j.ijpharm.2023.123693	Nakhla et al., 2024
319	ivacaftor	10.1016/j.ijpharm.2023.123693	Nakhla et al., 2024
320	rivastigmine base	10.1016/j.xphs.2023.08.011	Avendaño-Godoy et al., 2023
321	triptolide	10.1371/journal.pone.0292861	Zeng et al., 2023
Data curated from Bao et al., 2024/2025. All studies were screened for in vitro release duration > 72 hours and fractional release > 60%.
