# Supplementary material for: Diagnosing the Information Limits of In Vitro Drug Release from PLGA Microparticle Data
Source: Pharmaceutics. 2026 Jun 29;18(7):805. doi: 10.3390/pharmaceutics18070805 (PMC13414694; doi:10.3390/pharmaceutics18070805)
Supplement: Supplementary file 1 [file pharmaceutics-18-00805-s001.zip › Supplementary Table S2 - Modeling Outputs.xlsx]

## Sheet: Key_Modeling_Numbers
Section	Target	Metric	Value	Notes
Grouped cross-validation	Peppas_n	R2	0.156109	Stacked ensemble formulation-level performance.
Grouped cross-validation	Peppas_n	MAE	0.305858	Stacked ensemble formulation-level performance.
Grouped cross-validation	Peppas_n	RMSE	0.419859	Stacked ensemble formulation-level performance.
Grouped cross-validation	Peppas_K	R2	0.169011	Stacked ensemble formulation-level performance.
Grouped cross-validation	Peppas_K	MAE	0.139582	Stacked ensemble formulation-level performance.
Grouped cross-validation	Peppas_K	RMSE	0.185028	Stacked ensemble formulation-level performance.
Grouped cross-validation	Burst_24h	R2	0.100413	Stacked ensemble formulation-level performance.
Grouped cross-validation	Burst_24h	MAE	0.143512	Stacked ensemble formulation-level performance.
Grouped cross-validation	Burst_24h	RMSE	0.186108	Stacked ensemble formulation-level performance.
Grouped cross-validation	Burst_Class	Accuracy	0.984424	Two-class burst-risk classification.
Leave-one-study-out validation	Peppas_n	R2	-0.0611161	Pooled LOSO performance across held-out studies.
Leave-one-study-out validation	Peppas_n	MAE	0.363441	Pooled LOSO performance across held-out studies.
Leave-one-study-out validation	Peppas_n	RMSE	0.498158	Pooled LOSO performance across held-out studies.
Leave-one-study-out validation	Peppas_K	R2	-0.0401196	Pooled LOSO performance across held-out studies.
Leave-one-study-out validation	Peppas_K	MAE	0.14168	Pooled LOSO performance across held-out studies.
Leave-one-study-out validation	Peppas_K	RMSE	0.179466	Pooled LOSO performance across held-out studies.
Leave-one-study-out validation	Burst_24h	R2	-0.179606	Pooled LOSO performance across held-out studies.
Leave-one-study-out validation	Burst_24h	MAE	0.202069	Pooled LOSO performance across held-out studies.
Leave-one-study-out validation	Burst_24h	RMSE	0.245	Pooled LOSO performance across held-out studies.
Benchmark models	Peppas_n	Linear R2	0.0895225	Grouped cross-validation model comparison.
Benchmark models	Peppas_n	RandomForest R2	0.338125	Grouped cross-validation model comparison.
Benchmark models	Peppas_n	XGBoost R2	0.300098	Grouped cross-validation model comparison.
Benchmark models	Peppas_n	StackedEnsemble R2	0.156109	Grouped cross-validation model comparison.
Benchmark models	Peppas_K	Linear R2	0.141192	Grouped cross-validation model comparison.
Benchmark models	Peppas_K	RandomForest R2	0.276346	Grouped cross-validation model comparison.
Benchmark models	Peppas_K	XGBoost R2	0.143759	Grouped cross-validation model comparison.
Benchmark models	Peppas_K	StackedEnsemble R2	0.169011	Grouped cross-validation model comparison.
Benchmark models	Burst_24h	Linear R2	0.0112701	Grouped cross-validation model comparison.
Benchmark models	Burst_24h	RandomForest R2	0.18832	Grouped cross-validation model comparison.
Benchmark models	Burst_24h	XGBoost R2	0.0904517	Grouped cross-validation model comparison.
Benchmark models	Burst_24h	StackedEnsemble R2	0.100413	Grouped cross-validation model comparison.

## Sheet: Applicability_Domain
Target	AD_method	Region	Count	R2	MAE	Threshold	Threshold_rule
Peppas_n	Leverage_3p_over_N	In-domain	297	0.160356	0.305403	0.15	High-leverage if Leverage >= h_star; exact unrounded h_star used.
Peppas_n	Leverage_3p_over_N	High-leverage	3		0.350865	0.15	High-leverage if Leverage >= h_star; exact unrounded h_star used.
Peppas_K	Leverage_3p_over_N	In-domain	297	0.1736	0.138482	0.15	High-leverage if Leverage >= h_star; exact unrounded h_star used.
Peppas_K	Leverage_3p_over_N	High-leverage	3		0.248463	0.15	High-leverage if Leverage >= h_star; exact unrounded h_star used.
Burst_24h	Leverage_3p_over_N	In-domain	318	0.100637	0.143871	0.140187	High-leverage if Leverage >= h_star; exact unrounded h_star used.
Burst_24h	Leverage_3p_over_N	High-leverage	3		0.105379	0.140187	High-leverage if Leverage >= h_star; exact unrounded h_star used.

## Sheet: Burst_two_class_counts
Class	Definition	Count	Percent
Low/moderate	<20% Burst_24h	5	0.0155763
High	>=20% Burst_24h	316	0.984424
Total	All formulations	321	1

## Sheet: README
Item	Description
Purpose	Derived modeling outputs supporting the PLGA microparticle release modeling manuscript.
Primary dataset	Dataset_PLGA_Microparticles.xlsx contains the long-format release dataset.
Source mapping	Supplementary Table S1.xlsx contains DOI/source mapping by formulation index.
Applicability-domain fields	Applicability-domain summaries are provided in the Applicability_Domain and Mahalanobis_AD sheets; leverage and standardized residuals are included in Predictions_uncertainty.
Generation	Sheets were copied from generated project outputs without recomputing model results.

## Sheet: Performance_metrics
Target	R2	MAE	RMSE	Accuracy
Peppas_n	0.156109	0.305858	0.419859
Peppas_K	0.169011	0.139582	0.185028
Burst_24h	0.100413	0.143512	0.186108
Burst_Class				0.984424

## Sheet: Benchmark_models
Target	Model	R2	MAE	RMSE
Peppas_n	Linear	0.0895225	0.301769	0.421602
Peppas_n	RandomForest	0.338125	0.245926	0.359464
Peppas_n	XGBoost	0.300098	0.245463	0.369647
Peppas_n	StackedEnsemble	0.156109	0.305858	0.419859
Peppas_K	Linear	0.141192	0.131757	0.181843
Peppas_K	RandomForest	0.276346	0.113501	0.166922
Peppas_K	XGBoost	0.143759	0.124615	0.181571
Peppas_K	StackedEnsemble	0.169011	0.139582	0.185028
Burst_24h	Linear	0.0112701	0.150315	0.195111
Burst_24h	RandomForest	0.18832	0.1247	0.176781
Burst_24h	XGBoost	0.0904517	0.129984	0.187136
Burst_24h	StackedEnsemble	0.100413	0.143512	0.186108

## Sheet: Predictions_uncertainty
Formulation Index	Actual	Predicted	Residuals	Uncertainty	Leverage	Std_Residual	Target
10	1.3252	0.702342	0.622858	0.0450918	0.0435577	1.48356	Peppas_n
20	0.985337	0.698633	0.286705	0.0757815	0.0121384	0.682888	Peppas_n
32	1.63504	0.820389	0.814648	0.0788795	0.0141527	1.94037	Peppas_n
43	0.722773	0.753104	-0.0303312	0.0334377	0.012992	-0.0722444	Peppas_n
54	0.350848	0.740907	-0.390059	0.140681	0.0141957	-0.929062	Peppas_n
66	0.537178	0.727447	-0.190268	0.0845701	0.0114148	-0.453191	Peppas_n
77	0.41011	0.577384	-0.167274	0.105557	0.0105757	-0.398422	Peppas_n
87	0.778363	0.569747	0.208616	0.0913117	0.0117269	0.496892	Peppas_n
99	0.39102	0.783337	-0.392316	0.105148	0.0125943	-0.934439	Peppas_n
109	0.519106	0.764134	-0.245028	0.130266	0.015143	-0.583621	Peppas_n
119	2.05083	0.774608	1.27622	0.0342485	0.0111643	3.03977	Peppas_n
130	0.920682	0.7678	0.152882	0.0165811	0.012393	0.364142	Peppas_n
140	0.944936	0.691869	0.253067	0.0324625	0.0175033	0.602768	Peppas_n
153	0.309002	0.645517	-0.336515	0.0210641	0.0228068	-0.80153	Peppas_n
163	0.471522	0.664276	-0.192753	0.0144196	0.0127227	-0.45911	Peppas_n
173	0.410276	0.624608	-0.214332	0.048654	0.00993105	-0.510508	Peppas_n
186	0.734743	0.611884	0.122859	0.207018	0.014709	0.292632	Peppas_n
197	0.279571	0.679571	-0.4	0.100149	0.0106941	-0.95274	Peppas_n
209	0.217105	0.599379	-0.382275	0.0389645	0.0165079	-0.910521	Peppas_n
221	1.21965	0.606345	0.613302	0.0529711	0.00861447	1.46079	Peppas_n
231	0.980095	0.777211	0.202884	0.0534629	0.0803289	0.48324	Peppas_n
241	0.494203	0.784415	-0.290211	0.0426799	0.0800486	-0.69124	Peppas_n
251	0.108361	0.687865	-0.579505	0.0380462	0.0813996	-1.38029	Peppas_n
261	0.499296	0.707857	-0.208562	0.0664348	0.0811161	-0.496763	Peppas_n
271	3.21876	0.711533	2.50723	0.0158496	0.0819392	5.97185	Peppas_n
281	0.651362	0.662532	-0.0111703	0.0268904	0.0266661	-0.026606	Peppas_n
291	0.668959	0.687619	-0.0186597	0.0105889	0.0291987	-0.0444446	Peppas_n
301	0.396609	0.614249	-0.21764	0.208316	0.0326919	-0.518386	Peppas_n
311	0.770942	0.853277	-0.082335	0.216073	0.0310581	-0.19611	Peppas_n
321	0.475275	0.683837	-0.208562	0.101841	0.0926374	-0.496765	Peppas_n
9	1.1912	0.920027	0.271168	0.0790874	0.0952334	0.645882	Peppas_n
19	0.468028	0.595938	-0.12791	0.0564961	0.102209	-0.304662	Peppas_n
30	0.0731636	0.87935	-0.806186	0.229874	0.29304	-1.92022	Peppas_n
42	0.524436	0.695103	-0.170667	0.0268071	0.0236743	-0.406504	Peppas_n
53	0.638614	0.602017	0.0365969	0.0392341	0.0254031	0.0871684	Peppas_n
65	0.665281	0.713661	-0.0483806	0.111033	0.0240054	-0.115235	Peppas_n
76	0.692417	0.686806	0.00561078	0.0742459	0.0427013	0.0133641	Peppas_n
86	0.676314	0.618333	0.0579812	0.0639728	0.0270172	0.138103	Peppas_n
96	1.06476	0.799791	0.264968	0.028021	0.0280746	0.631113	Peppas_n
108	0.542949	0.503021	0.0399283	0.189623	0.0256126	0.0951032	Peppas_n
118	2.14337	0.586699	1.55667	0.101806	0.0254958	3.70775	Peppas_n
129	0.345343	0.592561	-0.247217	0.135441	0.0121081	-0.588835	Peppas_n
139	0.592234	0.754619	-0.162385	0.0386694	0.0934743	-0.386777	Peppas_n
152	0.661841	0.743683	-0.0818421	0.0570519	0.0614094	-0.194936	Peppas_n
162	0.605454	0.664923	-0.0594686	0.00792749	0.0413901	-0.141645	Peppas_n
172	0.14278	0.587496	-0.444716	0.0348706	0.0364037	-1.05925	Peppas_n
185	0.496481	0.609287	-0.112806	0.0210368	0.0308656	-0.268687	Peppas_n
196	0.185818	0.672359	-0.486541	0.095804	0.0449021	-1.15887	Peppas_n
208	0.27187	0.703791	-0.431921	0.0614935	0.016423	-1.02877	Peppas_n
220	0.346413	0.716264	-0.369851	0.0944939	0.0283725	-0.880931	Peppas_n
230	0.839566	0.762111	0.0774557	0.0312486	0.0407839	0.184488	Peppas_n
240	0.863588	0.813671	0.049917	0.0603864	0.0618968	0.118895	Peppas_n
250	0.144632	0.78541	-0.640778	0.0899516	0.0314564	-1.52624	Peppas_n
260	0.75222	0.785858	-0.0336378	0.210946	0.0212643	-0.0801202	Peppas_n
270	0.645379	0.739634	-0.0942544	0.0665352	0.0413893	-0.2245	Peppas_n
280	0.559705	0.684482	-0.124777	0.0357412	0.0406544	-0.297201	Peppas_n
290	0.593568	0.748661	-0.155092	0.0664694	0.0355081	-0.369407	Peppas_n
300	0.406193	0.648025	-0.241832	0.0106767	0.0430026	-0.576009	Peppas_n
310	1.41908	0.725457	0.693627	0.0783022	0.0388914	1.65212	Peppas_n
320	0.961358	0.731696	0.229661	0.0745756	0.12761	0.547019	Peppas_n
8	1.00976	0.78011	0.229648	0.0950417	0.0340979	0.546988	Peppas_n
18	0.876524	0.740125	0.136399	0.0904293	0.0370462	0.324883	Peppas_n
29	2.42864	0.876328	1.55232	0.0786854	0.0150914	3.69739	Peppas_n
41	0.538555	0.701461	-0.162906	0.0125804	0.0135011	-0.388017	Peppas_n
52	0.379923	0.657147	-0.277224	0.354813	0.123881	-0.660307	Peppas_n
64	0.473744	0.665481	-0.191737	0.0188113	0.0176864	-0.456689	Peppas_n
75	0.553347	0.693563	-0.140216	0.0485761	0.0162669	-0.333973	Peppas_n
85	0.352362	0.675306	-0.322944	0.0407336	0.0149604	-0.769204	Peppas_n
95	1.02557	0.786462	0.239111	0.0802077	0.0127432	0.569527	Peppas_n
107	0.26626	0.644137	-0.377877	0.115186	0.0142957	-0.900046	Peppas_n
117	1.35998	0.878459	0.481524	0.0313783	0.018085	1.14692	Peppas_n
128	0.183168	0.640407	-0.45724	0.174805	0.0189595	-1.08908	Peppas_n
138	0.553634	0.743143	-0.189509	0.0688914	0.0157104	-0.451383	Peppas_n
151	0.740602	0.739478	0.00112412	0.0447371	0.0223145	0.0026775	Peppas_n
161	0.525017	0.693988	-0.168971	0.0465367	0.0461757	-0.402463	Peppas_n
171	0.396123	0.635641	-0.239518	0.0421481	0.0478669	-0.570497	Peppas_n
184	0.529521	0.718287	-0.188766	0.0356414	0.0455992	-0.449614	Peppas_n
195	0.292213	0.66156	-0.369348	0.0229668	0.0199379	-0.879731	Peppas_n
207	0.186537	0.634412	-0.447876	0.00588761	0.0230751	-1.06677	Peppas_n
219	0.291477	0.769709	-0.478232	0.032479	0.0364243	-1.13908	Peppas_n
229	1.26204	0.750378	0.511658	0.0227737	0.0276912	1.21869	Peppas_n
239	0.83865	0.74012	0.0985307	0.0379548	0.0311876	0.234685	Peppas_n
249	0.566696	0.614916	-0.0482203	0.170808	0.0311347	-0.114854	Peppas_n
259	0.958117	0.969031	-0.0109141	0.213694	0.0376471	-0.0259957	Peppas_n
269	0.693065	0.708994	-0.0159286	0.00533764	0.0941277	-0.0379396	Peppas_n
279	0.544451	0.703091	-0.15864	0.00572531	0.0384022	-0.377856	Peppas_n
289	1.62539	0.828469	0.796925	0.107129	0.0390984	1.89816	Peppas_n
299	0.395869	0.663306	-0.267436	0.0368687	0.0345213	-0.636994	Peppas_n
309	0.626059	0.699827	-0.0737682	0.152143	0.0337241	-0.175705	Peppas_n
319	0.444842	0.637239	-0.192396	0.0708462	0.189054	-0.45826	Peppas_n
7	0.913292	0.7214	0.191893	0.0105426	0.136624	0.45706	Peppas_n
17	0.148004	0.74144	-0.593436	0.138357	0.138281	-1.41348	Peppas_n
28	1.94677	0.980203	0.966566	0.0748936	0.135958	2.30222	Peppas_n
40	0.729315	0.72333	0.0059851	0.0387677	0.135734	0.0142556	Peppas_n
51	0.249088	0.783563	-0.534475	0.0645411	0.136261	-1.27304	Peppas_n
63	0.108869	0.783241	-0.674372	0.0586187	0.137033	-1.60625	Peppas_n
73	0.564493	0.763792	-0.199298	0.0260708	0.0371294	-0.474699	Peppas_n
84	0.517913	0.763382	-0.245469	0.0238427	0.0411605	-0.584671	Peppas_n
94	1.15982	0.765285	0.39454	0.0364171	0.0588085	0.939735	Peppas_n
106	0.257332	0.696152	-0.43882	0.071797	0.0424178	-1.0452	Peppas_n
116	1.50429	0.877726	0.62656	0.0706975	0.0209387	1.49237	Peppas_n
127	0.303365	0.699747	-0.396381	0.0865756	0.0561896	-0.944122	Peppas_n
137	0.748775	0.730022	0.0187527	0.00364286	0.0229847	0.044666	Peppas_n
150	0.896806	0.726525	0.170281	0.0204881	0.0275543	0.405584	Peppas_n
160	0.535496	0.700958	-0.165462	0.0130555	0.0636639	-0.394106	Peppas_n
170	0.0189856	0.675304	-0.656319	0.0207624	0.0320188	-1.56325	Peppas_n
183	0.334191	0.697344	-0.363153	0.0242353	0.0321647	-0.864977	Peppas_n
194	0.23787	0.66891	-0.43104	0.0478853	0.0326879	-1.02667	Peppas_n
206	0.131041	0.636393	-0.505352	0.030422	0.0520834	-1.20367	Peppas_n
216	0.0822255	0.742797	-0.660571	0.0887136	0.0136264	-1.57338	Peppas_n
228	0.779533	0.713673	0.0658601	0.0569606	0.0139405	0.156869	Peppas_n
238	1.01383	0.752614	0.261214	0.0172816	0.0103987	0.622172	Peppas_n
248	0.350222	0.738061	-0.387839	0.16075	0.0113967	-0.923774	Peppas_n
258	0.391594	0.894028	-0.502435	0.282946	0.0203807	-1.19672	Peppas_n
268	0.713076	0.717925	-0.00484841	0.0194897	0.117564	-0.0115482	Peppas_n
278	0.571206	0.69732	-0.126114	0.0491869	0.0447015	-0.300384	Peppas_n
288	1.41061	0.93016	0.48045	0.0683678	0.0294209	1.14436	Peppas_n
298	0.414574	0.700433	-0.285859	0.0304678	0.0576447	-0.680875	Peppas_n
308	0.697952	0.850672	-0.15272	0.0775148	0.0549985	-0.363756	Peppas_n
318	0.351924	0.726295	-0.37437	0.0710402	0.0265755	-0.891694	Peppas_n
6	0.595929	0.672218	-0.0762886	0.067776	0.030073	-0.181708	Peppas_n
16	0.915644	0.75204	0.163604	0.0995732	0.0228665	0.38968	Peppas_n
27	1.90395	0.894528	1.00942	0.079815	0.0226532	2.40429	Peppas_n
39	0.37344	0.687483	-0.314043	0.080529	0.0233843	-0.748003	Peppas_n
49	0.317792	0.672427	-0.354635	0.098214	0.0566854	-0.844689	Peppas_n
62	0.675291	0.653147	0.0221442	0.0737151	0.0234916	0.0527441	Peppas_n
72	0.540838	0.69414	-0.153302	0.0136416	0.0211745	-0.365144	Peppas_n
83	0.944195	0.701421	0.242774	0.0495924	0.0199326	0.578251	Peppas_n
93	1.00784	0.788311	0.219527	0.0393243	0.0184012	0.522882	Peppas_n
105	0.935381	0.773159	0.162222	0.0174642	0.0229168	0.386389	Peppas_n
115	2.00199	0.784878	1.21711	0.121273	0.0423942	2.89897	Peppas_n
125	0.10197	0.652006	-0.550036	0.102098	0.0226532	-1.3101	Peppas_n
136	0.767489	0.748784	0.0187055	0.145021	0.0399014	0.0445537	Peppas_n
149	0.411149	0.685679	-0.27453	0.140158	0.087243	-0.653889	Peppas_n
159	0.599535	0.6716	-0.0720655	0.0137943	0.0226224	-0.171649	Peppas_n
169	0.510062	0.690747	-0.180684	0.048236	0.0102286	-0.430363	Peppas_n
182	0.57311	0.726741	-0.153631	0.0614715	0.0650782	-0.365926	Peppas_n
193	0.191149	0.618328	-0.427179	0.0189933	0.0590864	-1.01748	Peppas_n
205	0.38396	0.652229	-0.268269	0.0361967	0.0592609	-0.638977	Peppas_n
215	0.550137	0.629206	-0.0790687	0.264791	0.0234677	-0.18833	Peppas_n
227	0.380314	0.720554	-0.340241	0.0914667	0.031454	-0.810403	Peppas_n
237	0.940892	0.790065	0.150827	0.0621805	0.0221799	0.359246	Peppas_n
247	0.452252	0.639708	-0.187457	0.0823914	0.0207857	-0.446494	Peppas_n
257	1.03727	0.656172	0.381101	0.15433	0.0264499	0.907726	Peppas_n
267	0.629002	0.692306	-0.0633032	0.062376	0.0220382	-0.150779	Peppas_n
277	0.534849	0.736688	-0.20184	0.0705423	0.0250692	-0.480752	Peppas_n
287	1.97002	0.838437	1.13158	0.0259491	0.028639	2.69526	Peppas_n
297	0.608142	0.736194	-0.128052	0.0910173	0.0200922	-0.305001	Peppas_n
307	1.07037	0.780324	0.290049	0.231155	0.0223856	0.690854	Peppas_n
317	0.551064	0.700909	-0.149845	0.115427	0.0225583	-0.356909	Peppas_n
5	1.12815	0.800922	0.327226	0.11352	0.0211992	0.779404	Peppas_n
15	1.12578	0.779843	0.345937	0.0683252	0.0220968	0.823969	Peppas_n
25	1.09784	0.807117	0.290725	0.102842	0.0225331	0.692465	Peppas_n
38	0.337854	0.704788	-0.366933	0.0487778	0.0204919	-0.873981	Peppas_n
48	0.517377	0.624709	-0.107331	0.122234	0.0232319	-0.255647	Peppas_n
61	0.650165	0.624708	0.025457	0.122237	0.0306084	0.0606348	Peppas_n
71	0.824526	0.663343	0.161183	0.093144	0.0244735	0.383914	Peppas_n
82	0.798331	0.755052	0.0432786	0.0291036	0.0317588	0.103083	Peppas_n
92	0.67675	0.870411	-0.193661	0.183598	0.0225982	-0.461271	Peppas_n
104	0.964621	0.812558	0.152062	0.0219743	0.135027	0.36219	Peppas_n
114	0.693015	0.687956	0.00505896	0.0908229	0.136133	0.0120497	Peppas_n
124	0.248687	0.724801	-0.476114	0.489539	0.135226	-1.13403	Peppas_n
135	1.00068	0.67744	0.323243	0.146025	0.0755908	0.769917	Peppas_n
148	0.801199	0.585857	0.215342	0.106855	0.0806534	0.512914	Peppas_n
158	0.520833	0.650876	-0.130043	0.00162743	0.12385	-0.309744	Peppas_n
168	0.513258	0.658075	-0.144817	0.0146364	0.0240969	-0.344932	Peppas_n
179	0.382742	0.709276	-0.326534	0.0827494	0.0194852	-0.777757	Peppas_n
191	0.218609	0.520079	-0.30147	0.085313	0.012393	-0.718057	Peppas_n
204	0.311825	0.631358	-0.319533	0.0323814	0.0296402	-0.761079	Peppas_n
214	0.204953	0.606129	-0.401176	0.0603764	0.021822	-0.955542	Peppas_n
226	0.368245	0.776133	-0.407887	0.107966	0.0109848	-0.971527	Peppas_n
236	0.909251	0.773008	0.136243	0.0192395	0.0159555	0.324511	Peppas_n
246	1.00232	0.639019	0.363304	0.0254122	0.0590251	0.865336	Peppas_n
256	0.250995	0.603342	-0.352348	0.0166504	0.0587304	-0.83924	Peppas_n
266	0.708627	0.794557	-0.0859302	0.0547436	0.0535556	-0.204673	Peppas_n
276	0.230743	0.603639	-0.372896	0.00668571	0.0480185	-0.888182	Peppas_n
286	1.76027	0.939423	0.820845	0.106674	0.048635	1.95513	Peppas_n
296	0.718662	0.6912	0.027462	0.0936478	0.0252253	0.0654104	Peppas_n
306	0.724157	0.594763	0.129393	0.136521	0.0299526	0.308196	Peppas_n
316	1.28357	0.632965	0.650602	0.0494989	0.02995	1.54964	Peppas_n
4	0.953911	0.747948	0.205963	0.0762486	0.0312111	0.490574	Peppas_n
14	1.1123	0.846333	0.265964	0.219108	0.032487	0.633486	Peppas_n
24	1.15363	0.775664	0.377963	0.109347	0.0303511	0.900253	Peppas_n
37	0.497525	0.64752	-0.149995	0.0272152	0.0331798	-0.357265	Peppas_n
47	0.559332	0.67206	-0.112728	0.288378	0.0269955	-0.2685	Peppas_n
58	0.568991	0.644506	-0.0755142	0.0721389	0.0259553	-0.179864	Peppas_n
70	0.492834	0.714758	-0.221924	0.0323079	0.0205524	-0.52859	Peppas_n
81	0.362532	0.710235	-0.347703	0.0776	0.0139422	-0.828178	Peppas_n
91	1.06412	0.779934	0.284183	0.0750855	0.00658475	0.676882	Peppas_n
103	1.13506	0.800377	0.334686	0.0409095	0.0150836	0.797173	Peppas_n
113	0.804086	0.636372	0.167714	0.0348809	0.0209917	0.39947	Peppas_n
123	0.744646	0.713199	0.0314465	0.351424	0.00837255	0.0749008	Peppas_n
134	1.02514	0.780203	0.244938	0.0891169	0.0119425	0.583405	Peppas_n
145	1.55928	0.787012	0.772264	0.20187	0.0125919	1.83942	Peppas_n
157	0.623836	0.667155	-0.0433194	0.0228958	0.00848375	-0.10318	Peppas_n
167	0.390274	0.67683	-0.286556	0.0384982	0.0200472	-0.682534	Peppas_n
178	0.421021	0.724013	-0.302993	0.314821	0.0671522	-0.721683	Peppas_n
190	0.178752	0.573753	-0.395001	0.100434	0.0147432	-0.940834	Peppas_n
203	0.393485	0.646827	-0.253342	0.0175558	0.0405596	-0.603424	Peppas_n
213	0.22372	0.596595	-0.372875	0.0342212	0.0432143	-0.888133	Peppas_n
225	0.332734	0.730238	-0.397504	0.0544897	0.0172824	-0.946796	Peppas_n
235	0.874239	0.820226	0.0540129	0.073795	0.345214	0.128651	Peppas_n
245	1.13219	0.788965	0.34322	0.171749	0.0643024	0.817499	Peppas_n
255	0.360322	0.648354	-0.288032	0.064842	0.0123683	-0.686049	Peppas_n
265	0.764674	0.759444	0.00522988	0.101549	0.015028	0.0124568	Peppas_n
275	0.267892	0.612925	-0.345033	0.0513917	0.0301455	-0.821817	Peppas_n
285	1.78369	0.896029	0.887656	0.101213	0.027237	2.11426	Peppas_n
295	0.550548	0.737182	-0.186634	0.0218437	0.0178773	-0.444535	Peppas_n
305	0.792023	0.58633	0.205693	0.273893	0.0202851	0.489931	Peppas_n
315	0.675192	0.666173	0.00901909	0.191435	0.0178844	0.0214821	Peppas_n
3	0.673201	0.722199	-0.0489975	0.0521218	0.0175074	-0.116705	Peppas_n
13	0.119055	0.636837	-0.517782	0.0608262	0.0177578	-1.23328	Peppas_n
23	1.25741	0.828712	0.428696	0.0910712	0.01796	1.02109	Peppas_n
36	0.149204	0.69437	-0.545166	0.0587484	0.0178851	-1.2985	Peppas_n
46	0.672605	0.650305	0.0223004	0.0306072	0.0179709	0.0531163	Peppas_n
57	0.628385	0.846449	-0.218063	0.0438819	0.0178874	-0.519395	Peppas_n
69	0.577594	0.690646	-0.113053	0.0273216	0.0180472	-0.269275	Peppas_n
80	0.612796	0.760652	-0.147856	0.0580885	0.0182643	-0.352171	Peppas_n
90	0.805626	0.843811	-0.0381846	0.127126	0.0179355	-0.09095	Peppas_n
102	1.06757	0.852705	0.214864	0.0215499	0.0177057	0.511774	Peppas_n
112	0.747913	0.749715	-0.00180202	0.0839206	0.0245885	-0.00429215	Peppas_n
122	1.54843	0.790265	0.758169	0.0859775	0.0314327	1.80585	Peppas_n
133	1.10956	0.853613	0.255947	0.0639806	0.0378743	0.609629	Peppas_n
144	0.865029	0.771764	0.0932652	0.064056	0.0502097	0.222144	Peppas_n
156	0.546699	0.685292	-0.138593	0.00934534	0.0310398	-0.330109	Peppas_n
166	0.698074	0.67283	0.0252443	0.0083866	0.0246863	0.0601281	Peppas_n
177	0.588945	0.585416	0.00352997	0.114037	0.0232582	0.00840786	Peppas_n
189	0.645938	0.665628	-0.0196903	0.167118	0.0319212	-0.0468994	Peppas_n
202	0.301562	0.539151	-0.237589	0.245285	0.0330038	-0.565903	Peppas_n
212	0.237162	0.604723	-0.367561	0.0182205	0.025089	-0.875476	Peppas_n
224	1.09684	0.610992	0.485847	0.295465	0.0912287	1.15722	Peppas_n
234	1.38238	0.82666	0.555724	0.0122166	0.0701037	1.32365	Peppas_n
244	1.20118	0.895971	0.305209	0.0562217	0.063313	0.726963	Peppas_n
254	0.366178	0.653479	-0.287301	0.0227702	0.0632209	-0.684309	Peppas_n
264	0.15705	0.890117	-0.733066	0.266837	0.0605791	-1.74605	Peppas_n
274	0.229399	0.591744	-0.362345	0.0790576	0.0285008	-0.863053	Peppas_n
284	0.592222	0.613297	-0.0210756	0.0914158	0.0404604	-0.050199	Peppas_n
294	0.883369	0.710374	0.172995	0.116228	0.130161	0.412048	Peppas_n
304	0.385038	0.814427	-0.429389	0.105741	0.0849033	-1.02274	Peppas_n
314	0.487783	0.622463	-0.134681	0.256766	0.0744565	-0.32079	Peppas_n
2	0.271238	0.67643	-0.405193	0.0423864	0.0758381	-0.965109	Peppas_n
12	0.818387	0.669418	0.148969	0.0387324	0.0322244	0.354822	Peppas_n
22	1.16337	0.743064	0.420311	0.0803005	0.0607796	1.00112	Peppas_n
34	1.81008	0.942922	0.867162	0.0899647	0.086545	2.06545	Peppas_n
45	0.553918	0.704967	-0.151049	0.0282382	0.0352953	-0.359776	Peppas_n
56	0.21753	0.714336	-0.496806	0.198865	0.0275278	-1.18332	Peppas_n
68	0.330429	0.642075	-0.311646	0.104365	0.0244999	-0.742294	Peppas_n
79	0.783635	0.679518	0.104117	0.0151312	0.0229244	0.247991	Peppas_n
89	0.983873	0.742785	0.241087	0.0486645	0.020786	0.574235	Peppas_n
101	0.813363	0.834056	-0.0206927	0.0747936	0.128294	-0.049287	Peppas_n
111	0.642459	0.589178	0.0532807	0.346896	0.0142144	0.126907	Peppas_n
121	1.56027	0.791437	0.768833	0.0565697	0.0428694	1.83125	Peppas_n
132	1.70183	0.756965	0.944867	0.105924	0.0419037	2.25053	Peppas_n
143	1.07169	0.781187	0.290501	0.0109544	0.0417711	0.69193	Peppas_n
155	0.466729	0.650361	-0.183631	0.038691	0.041319	-0.437383	Peppas_n
165	0.681488	0.668654	0.0128341	0.0114794	0.0581158	0.030569	Peppas_n
176	0.439941	0.617791	-0.177851	0.0464193	0.0546444	-0.423614	Peppas_n
188	0.707811	0.648081	0.0597306	0.0468317	0.0506639	0.142269	Peppas_n
201	0.47241	0.624752	-0.152342	0.0412272	0.0506906	-0.362856	Peppas_n
211	0.178849	0.620528	-0.441679	0.0607345	0.052321	-1.05201	Peppas_n
223	0.245549	0.737761	-0.492212	0.15426	0.0506723	-1.17237	Peppas_n
233	1.02058	0.83075	0.189833	0.0506205	0.0156044	0.452153	Peppas_n
243	1.25641	0.846643	0.409769	0.0951032	0.0286725	0.976008	Peppas_n
253	0.205619	0.679238	-0.47362	0.0269085	0.0160465	-1.12809	Peppas_n
263	0.772305	0.649855	0.12245	0.0553154	0.0166678	0.291659	Peppas_n
273	0.236526	0.568873	-0.332347	0.0662129	0.0199706	-0.791602	Peppas_n
283	0.591067	0.667526	-0.0764592	0.0545513	0.0162806	-0.182114	Peppas_n
293	0.800351	0.725483	0.0748683	0.0204441	0.0168196	0.178325	Peppas_n
303	0.968098	0.689695	0.278403	0.0870201	0.0136112	0.663115	Peppas_n
313	0.786643	0.600544	0.1861	0.221274	0.0778767	0.443262	Peppas_n
1	0.258786	0.691717	-0.432931	0.203548	0.0729116	-1.03118	Peppas_n
11	1.07103	0.703033	0.368	0.0498479	0.0716174	0.876522	Peppas_n
21	0.768395	0.82862	-0.0602251	0.0231202	0.0786719	-0.143447	Peppas_n
33	1.75155	0.93567	0.815883	0.0505398	0.0703891	1.94331	Peppas_n
44	1.04252	0.747356	0.295161	0.011954	0.0719701	0.70303	Peppas_n
55	0.232943	0.743427	-0.510484	0.223977	0.0718705	-1.2159	Peppas_n
67	0.344477	0.642729	-0.298252	0.0737285	0.0523757	-0.710391	Peppas_n
78	0.542994	0.690256	-0.147262	0.0374632	0.0298414	-0.350757	Peppas_n
88	0.543716	0.662508	-0.118792	0.0719628	0.0653051	-0.282946	Peppas_n
100	1.29775	0.798655	0.499095	0.0168035	0.0522534	1.18877	Peppas_n
110	0.514168	0.74939	-0.235222	0.0248588	0.0412608	-0.560265	Peppas_n
120	2.43896	0.828897	1.61007	0.0431726	0.0638912	3.83494	Peppas_n
131	1.27514	0.629813	0.645331	0.14133	0.131169	1.53708	Peppas_n
142	0.788348	0.708591	0.079757	0.0123159	0.142118	0.189969	Peppas_n
154	0.474755	0.649553	-0.174798	0.00996695	0.0385078	-0.416343	Peppas_n
164	0.479732	0.669159	-0.189427	0.00309868	0.040416	-0.451187	Peppas_n
174	0.400733	0.635422	-0.234689	0.0194753	0.091849	-0.558995	Peppas_n
187	0.2112	0.605919	-0.394719	0.133865	0.103062	-0.940161	Peppas_n
200	0.357199	0.621101	-0.263902	0.0579629	0.0745545	-0.628576	Peppas_n
210	0.0911971	0.605366	-0.514169	0.0543881	0.103808	-1.22467	Peppas_n
222	0.184874	0.717332	-0.532457	0.126639	0.0625206	-1.26823	Peppas_n
232	1.04723	0.791507	0.255721	0.0483525	0.0459462	0.609089	Peppas_n
242	1.33641	0.834441	0.501968	0.0206634	0.02809	1.19561	Peppas_n
252	0.850582	0.716853	0.133729	0.0655421	0.0318932	0.318523	Peppas_n
262	0.241299	0.664393	-0.423094	0.0870355	0.0309517	-1.00775	Peppas_n
272	1.07216	0.682955	0.389207	0.035009	0.0333823	0.927033	Peppas_n
282	0.734043	0.659806	0.0742365	0.0226356	0.0426932	0.17682	Peppas_n
292	0.864522	0.705688	0.158834	0.0602071	0.0385023	0.378319	Peppas_n
302	0.898368	0.720388	0.17798	0.0281278	0.0131531	0.423923	Peppas_n
312	0.451978	0.694451	-0.242473	0.167174	0.0269037	-0.577535	Peppas_n
10	0.0599458	0.17598	-0.116034	0.0414853	0.0435577	-0.627771	Peppas_K
20	0.0323715	0.203726	-0.171355	0.0772255	0.0121384	-0.927068	Peppas_K
32	0.0121522	0.176111	-0.163959	0.0480267	0.0141527	-0.887054	Peppas_K
43	0.0413853	0.155503	-0.114118	0.0134202	0.012992	-0.617404	Peppas_K
54	0.391492	0.202828	0.188664	0.0499137	0.0141957	1.02071	Peppas_K
66	0.122943	0.217414	-0.0944714	0.0351395	0.0114148	-0.511112	Peppas_K
77	0.20933	0.218679	-0.0093492	0.0493554	0.0105757	-0.0505813	Peppas_K
87	0.0937772	0.213324	-0.119546	0.021961	0.0117269	-0.646774	Peppas_K
99	0.267052	0.219847	0.0472047	0.065587	0.0125943	0.255388	Peppas_K
109	0.0391864	0.220383	-0.181197	0.0635497	0.015143	-0.980316	Peppas_K
119	0.00173968	0.191036	-0.189296	0.0336923	0.0111643	-1.02414	Peppas_K
130	0.0202517	0.153238	-0.132986	0.0128826	0.012393	-0.719484	Peppas_K
140	0.264566	0.232773	0.0317928	0.0391144	0.0175033	0.172007	Peppas_K
153	0.412794	0.247731	0.165063	0.017085	0.0228068	0.893026	Peppas_K
163	0.51632	0.269876	0.246444	0.0126356	0.0127227	1.33332	Peppas_K
173	0.171539	0.20615	-0.0346113	0.0276964	0.00993105	-0.187255	Peppas_K
186	0.047522	0.197465	-0.149943	0.02683	0.014709	-0.811226	Peppas_K
197	0.438647	0.254101	0.184546	0.0371919	0.0106941	0.998435	Peppas_K
209	0.199846	0.241781	-0.0419349	0.00595966	0.0165079	-0.226877	Peppas_K
221	0.0128921	0.206149	-0.193256	0.0643977	0.00861447	-1.04556	Peppas_K
231	0.0130452	0.157347	-0.144302	0.0334345	0.0803289	-0.780705	Peppas_K
241	0.0769167	0.158751	-0.0818345	0.0273908	0.0800486	-0.442743	Peppas_K
251	0.418726	0.17622	0.242506	0.0199177	0.0813996	1.31201	Peppas_K
261	0.132637	0.178189	-0.0455523	0.0297501	0.0811161	-0.246448	Peppas_K
271	1.91186e-06	0.181608	-0.181606	0.0409426	0.0819392	-0.982533	Peppas_K
281	0.180646	0.222416	-0.0417692	0.0285981	0.0266661	-0.225981	Peppas_K
291	0.157492	0.186851	-0.0293594	0.0231797	0.0291987	-0.158841	Peppas_K
301	0.407921	0.235017	0.172904	0.0597956	0.0326919	0.935451	Peppas_K
311	0.0981528	0.199853	-0.1017	0.0195526	0.0310581	-0.550222	Peppas_K
321	0.129518	0.187375	-0.0578568	0.0458406	0.0926374	-0.313019	Peppas_K
9	0.0101512	0.120086	-0.109935	0.0288841	0.0952334	-0.594774	Peppas_K
19	0.0845816	0.261124	-0.176542	0.0981443	0.102209	-0.955133	Peppas_K
30	0.745869	0.195789	0.55008	0.00852062	0.29304	2.97606	Peppas_K
42	0.181667	0.179453	0.00221423	0.00901422	0.0236743	0.0119795	Peppas_K
53	0.341988	0.271082	0.0709066	0.118763	0.0254031	0.383621	Peppas_K
65	0.114322	0.20247	-0.0881485	0.0243438	0.0240054	-0.476904	Peppas_K
76	0.110265	0.179535	-0.0692699	0.0206636	0.0427013	-0.374766	Peppas_K
86	0.138961	0.200988	-0.0620266	0.0631574	0.0270172	-0.335578	Peppas_K
96	0.0226963	0.154016	-0.131319	0.0244967	0.0280746	-0.710468	Peppas_K
108	0.0715271	0.283655	-0.212128	0.081278	0.0256126	-1.14766	Peppas_K
118	0.00466283	0.325065	-0.320402	0.0750526	0.0254958	-1.73345	Peppas_K
129	0.442808	0.284734	0.158074	0.0673468	0.0121081	0.855219	Peppas_K
139	0.26674	0.207284	0.0594561	0.0131443	0.0934743	0.321671	Peppas_K
152	0.0947689	0.176819	-0.0820504	0.1023	0.0614094	-0.443912	Peppas_K
162	0.578072	0.268522	0.309549	0.00408352	0.0413901	1.67473	Peppas_K
172	0.383516	0.241111	0.142405	0.031335	0.0364037	0.770443	Peppas_K
185	0.196995	0.218524	-0.0215287	0.0429275	0.0308656	-0.116475	Peppas_K
196	0.593647	0.238559	0.355088	0.0518924	0.0449021	1.92111	Peppas_K
208	0.225639	0.189434	0.0362051	0.0212542	0.016423	0.195878	Peppas_K
220	0.671717	0.211309	0.460407	0.00406236	0.0283725	2.49091	Peppas_K
230	0.036221	0.150599	-0.114378	0.0384332	0.0407839	-0.618814	Peppas_K
240	0.0207249	0.132715	-0.11199	0.0408543	0.0618968	-0.60589	Peppas_K
250	0.292888	0.145583	0.147305	0.0477112	0.0314564	0.796953	Peppas_K
260	0.187	0.201314	-0.0143144	0.0257407	0.0212643	-0.0774441	Peppas_K
270	0.135948	0.15793	-0.0219821	0.0316625	0.0413893	-0.118928	Peppas_K
280	0.265888	0.218612	0.0472763	0.00441867	0.0406544	0.255776	Peppas_K
290	0.0786405	0.205592	-0.126952	0.0156261	0.0355081	-0.68684	Peppas_K
300	0.334139	0.285214	0.0489245	0.0705817	0.0430026	0.264693	Peppas_K
310	0.0857956	0.147969	-0.0621729	0.0206433	0.0388914	-0.33637	Peppas_K
320	0.449644	0.209826	0.239818	0.0180725	0.12761	1.29747	Peppas_K
8	0.0185624	0.138093	-0.119531	0.0058337	0.0340979	-0.646689	Peppas_K
18	0.0102758	0.201437	-0.191161	0.0395074	0.0370462	-1.03423	Peppas_K
29	0.00264979	0.141211	-0.138561	0.0190645	0.0150914	-0.749646	Peppas_K
41	0.224802	0.19467	0.0301321	0.0182999	0.0135011	0.163022	Peppas_K
52	0.578936	0.212797	0.366139	0.133928	0.123881	1.98089	Peppas_K
64	0.515096	0.196057	0.319039	0.0274907	0.0176864	1.72607	Peppas_K
75	0.172406	0.190229	-0.0178229	0.0194176	0.0162669	-0.096426	Peppas_K
85	0.298601	0.228039	0.0705627	0.0373684	0.0149604	0.38176	Peppas_K
95	0.0235638	0.153941	-0.130377	0.0207296	0.0127432	-0.705368	Peppas_K
107	0.395639	0.193306	0.202332	0.0257561	0.0142957	1.09466	Peppas_K
117	0.0318874	0.148273	-0.116385	0.0153962	0.018085	-0.629672	Peppas_K
128	0.601893	0.187364	0.41453	0.0899896	0.0189595	2.2427	Peppas_K
138	0.229045	0.173678	0.0553672	0.0316988	0.0157104	0.299549	Peppas_K
151	0.0747924	0.143008	-0.0682152	0.0142348	0.0223145	-0.36906	Peppas_K
161	0.464226	0.255608	0.208618	0.0159466	0.0461757	1.12867	Peppas_K
171	0.347772	0.255365	0.0924072	0.0613972	0.0478669	0.499944	Peppas_K
184	0.0568756	0.189627	-0.132751	0.0378236	0.0455992	-0.718215	Peppas_K
195	0.390985	0.236416	0.154568	0.0313666	0.0199379	0.836251	Peppas_K
207	0.352598	0.21873	0.133867	0.0111885	0.0230751	0.724252	Peppas_K
219	0.203283	0.164388	0.0388952	0.0192668	0.0364243	0.210432	Peppas_K
229	0.00668714	0.14153	-0.134843	0.0434013	0.0276912	-0.72953	Peppas_K
239	0.0277033	0.144236	-0.116533	0.0431577	0.0311876	-0.630469	Peppas_K
249	0.0608911	0.23341	-0.172519	0.0642576	0.0311347	-0.933369	Peppas_K
259	0.0281314	0.195339	-0.167208	0.0841834	0.0376471	-0.904635	Peppas_K
269	0.122561	0.175007	-0.0524456	0.00362692	0.0941277	-0.283743	Peppas_K
279	0.256324	0.22978	0.0265448	0.0142642	0.0384022	0.143614	Peppas_K
289	0.0249162	0.144727	-0.119811	0.0275921	0.0390984	-0.648205	Peppas_K
299	0.823178	0.211978	0.611199	0.0244273	0.0345213	3.30673	Peppas_K
309	0.0369124	0.202881	-0.165968	0.210467	0.0337241	-0.897928	Peppas_K
319	0.220352	0.289655	-0.0693033	0.0389471	0.189054	-0.374947	Peppas_K
7	0.0334653	0.207967	-0.174502	0.0298891	0.136624	-0.944096	Peppas_K
17	0.396895	0.175106	0.221789	0.0329685	0.138281	1.19993	Peppas_K
28	0.00928413	0.154198	-0.144914	0.0440525	0.135958	-0.78402	Peppas_K
40	0.0787264	0.210648	-0.131922	0.0170861	0.135734	-0.713728	Peppas_K
51	0.266361	0.1926	0.0737615	0.0316808	0.136261	0.399067	Peppas_K
63	0.375482	0.164682	0.2108	0.0607351	0.137033	1.14048	Peppas_K
73	0.139795	0.189785	-0.0499899	0.0147402	0.0371294	-0.270457	Peppas_K
84	0.0679467	0.144208	-0.0762611	0.0335754	0.0411605	-0.41259	Peppas_K
94	0.0132102	0.15063	-0.137419	0.040529	0.0588085	-0.743471	Peppas_K
106	0.744668	0.208182	0.536486	0.0247873	0.0424178	2.90251	Peppas_K
116	0.0082631	0.157521	-0.149258	0.00914791	0.0209387	-0.807519	Peppas_K
127	0.424465	0.225392	0.199073	0.0713814	0.0561896	1.07703	Peppas_K
137	0.133435	0.184187	-0.0507528	0.0185886	0.0229847	-0.274584	Peppas_K
150	0.0454856	0.184375	-0.138889	0.0776252	0.0275543	-0.751424	Peppas_K
160	0.500533	0.253133	0.2474	0.0132062	0.0636639	1.33849	Peppas_K
170	0.523729	0.225768	0.29796	0.0691823	0.0320188	1.61203	Peppas_K
183	0.682551	0.220133	0.462418	0.011126	0.0321647	2.50179	Peppas_K
194	0.969176	0.272413	0.696763	0.110415	0.0326879	3.76965	Peppas_K
206	0.516471	0.225545	0.290926	0.0158251	0.0520834	1.57398	Peppas_K
216	0.636573	0.20259	0.433983	0.0980365	0.0136264	2.34795	Peppas_K
228	0.0325967	0.167598	-0.135001	0.0150433	0.0139405	-0.730389	Peppas_K
238	0.0170197	0.159467	-0.142447	0.0175498	0.0103987	-0.770671	Peppas_K
248	0.10508	0.192509	-0.0874287	0.0209705	0.0113967	-0.47301	Peppas_K
258	0.131108	0.214072	-0.0829641	0.116397	0.0203807	-0.448855	Peppas_K
268	0.135284	0.176619	-0.0413348	0.016184	0.117564	-0.223631	Peppas_K
278	0.320533	0.220486	0.100048	0.00889165	0.0447015	0.541282	Peppas_K
288	0.0296246	0.15329	-0.123665	0.028337	0.0294209	-0.669057	Peppas_K
298	0.227281	0.202326	0.024955	0.0409801	0.0576447	0.135012	Peppas_K
308	0.0417712	0.164116	-0.122345	0.0540057	0.0549985	-0.661913	Peppas_K
318	0.279267	0.22309	0.056177	0.0220627	0.0265755	0.30393	Peppas_K
6	0.136094	0.256943	-0.120849	0.0559948	0.030073	-0.653823	Peppas_K
16	0.0560455	0.172613	-0.116567	0.0348756	0.0228665	-0.630657	Peppas_K
27	0.0151067	0.157099	-0.141993	0.0213376	0.0226532	-0.768213	Peppas_K
39	0.12247	0.213399	-0.0909292	0.0512807	0.0233843	-0.491948	Peppas_K
49	0.12616	0.210615	-0.0844551	0.106261	0.0566854	-0.456922	Peppas_K
62	0.0778521	0.201472	-0.12362	0.0287221	0.0234916	-0.668811	Peppas_K
72	0.0842356	0.169679	-0.0854434	0.0493049	0.0211745	-0.462269	Peppas_K
83	0.0092325	0.142724	-0.133492	0.0397652	0.0199326	-0.722221	Peppas_K
93	0.0226681	0.155843	-0.133174	0.0366005	0.0184012	-0.720505	Peppas_K
105	0.0372084	0.159781	-0.122572	0.0340593	0.0229168	-0.663144	Peppas_K
115	0.00146282	0.182691	-0.181228	0.0168026	0.0423942	-0.980484	Peppas_K
125	0.575653	0.208145	0.367509	0.131164	0.0226532	1.98831	Peppas_K
136	0.0825108	0.185268	-0.102757	0.0371665	0.0399014	-0.55594	Peppas_K
149	0.346275	0.194883	0.151392	0.0149857	0.087243	0.819067	Peppas_K
159	0.480572	0.261663	0.218909	0.0239923	0.0226224	1.18435	Peppas_K
169	0.449419	0.255166	0.194253	0.0465135	0.0102286	1.05095	Peppas_K
182	0.354463	0.216633	0.13783	0.0378872	0.0650782	0.745692	Peppas_K
193	0.841084	0.329206	0.511877	0.107574	0.0590864	2.76938	Peppas_K
205	0.239726	0.211703	0.028023	0.0305763	0.0592609	0.151611	Peppas_K
215	0.147727	0.217586	-0.0698591	0.0456227	0.0234677	-0.377954	Peppas_K
227	0.123834	0.152525	-0.0286907	0.0213301	0.031454	-0.155223	Peppas_K
237	0.0146626	0.155026	-0.140363	0.03822	0.0221799	-0.759398	Peppas_K
247	0.0770397	0.195615	-0.118575	0.0375862	0.0207857	-0.64152	Peppas_K
257	0.530538	0.209935	0.320603	0.107645	0.0264499	1.73454	Peppas_K
267	0.18114	0.199832	-0.0186916	0.0306779	0.0220382	-0.101126	Peppas_K
277	0.385941	0.208854	0.177087	0.0390706	0.0250692	0.958081	Peppas_K
287	0.0160907	0.178505	-0.162415	0.0204028	0.028639	-0.878701	Peppas_K
297	0.154759	0.202966	-0.0482071	0.022292	0.0200922	-0.260812	Peppas_K
307	0.0199841	0.140984	-0.121	0.0659477	0.0223856	-0.654636	Peppas_K
317	0.19059	0.228124	-0.0375343	0.0496682	0.0225583	-0.203069	Peppas_K
5	0.0544063	0.17096	-0.116554	0.0818508	0.0211992	-0.630583	Peppas_K
15	0.0197121	0.145849	-0.126137	0.0174706	0.0220968	-0.682432	Peppas_K
25	0.10369	0.188479	-0.0847883	0.00837532	0.0225331	-0.458724	Peppas_K
38	0.167205	0.183401	-0.0161959	0.0154797	0.0204919	-0.0876235	Peppas_K
48	0.135688	0.190909	-0.0552214	0.0310635	0.0232319	-0.298761	Peppas_K
61	0.0979859	0.190909	-0.0929236	0.0310574	0.0306084	-0.502738	Peppas_K
71	0.0332709	0.184027	-0.150756	0.0109366	0.0244735	-0.815623	Peppas_K
82	0.0259628	0.140131	-0.114168	0.0323615	0.0317588	-0.617676	Peppas_K
92	0.0487845	0.138489	-0.089704	0.0143915	0.0225982	-0.48532	Peppas_K
104	0.0323542	0.146068	-0.113714	0.0365531	0.135027	-0.61522	Peppas_K
114	1.35744	0.19361	1.16383	0.184531	0.136133	6.29656	Peppas_K
124	0.34921	0.159501	0.189708	0.0317655	0.135226	1.02637	Peppas_K
135	0.00692279	0.20888	-0.201957	0.0569326	0.0755908	-1.09263	Peppas_K
148	0.18877	0.260014	-0.0712445	0.17934	0.0806534	-0.385449	Peppas_K
158	0.401926	0.29287	0.109057	0.0252938	0.12385	0.590021	Peppas_K
168	0.318891	0.266008	0.0528831	0.036762	0.0240969	0.28611	Peppas_K
179	0.256132	0.24482	0.0113114	0.0734837	0.0194852	0.0611975	Peppas_K
191	0.592744	0.334095	0.258649	0.0875575	0.012393	1.39935	Peppas_K
204	0.254964	0.212466	0.0424976	0.0312075	0.0296402	0.229922	Peppas_K
214	0.326966	0.213186	0.11378	0.0319781	0.021822	0.615577	Peppas_K
226	0.125941	0.147399	-0.0214574	0.0216321	0.0109848	-0.116089	Peppas_K
236	0.0183076	0.14621	-0.127903	0.039821	0.0159555	-0.691982	Peppas_K
246	0.0119	0.182509	-0.170609	0.0384683	0.0590251	-0.923035	Peppas_K
256	0.292921	0.191526	0.101395	0.0220293	0.0587304	0.548571	Peppas_K
266	0.0576336	0.15832	-0.100687	0.0167852	0.0535556	-0.54474	Peppas_K
276	0.358848	0.280944	0.0779032	0.0601839	0.0480185	0.421475	Peppas_K
286	0.0206996	0.157817	-0.137117	0.0308086	0.048635	-0.741835	Peppas_K
296	0.137027	0.23191	-0.0948832	0.0330145	0.0252253	-0.51334	Peppas_K
306	0.110727	0.198528	-0.0878013	0.0598491	0.0299526	-0.475025	Peppas_K
316	0.513036	0.195962	0.317074	0.0105885	0.02995	1.71544	Peppas_K
4	0.0799182	0.166235	-0.0863169	0.0109454	0.0312111	-0.466995	Peppas_K
14	0.0164598	0.16411	-0.14765	0.0777203	0.032487	-0.798822	Peppas_K
24	0.114704	0.191449	-0.0767448	0.0127667	0.0303511	-0.415207	Peppas_K
37	0.274713	0.202353	0.07236	0.0132702	0.0331798	0.391484	Peppas_K
47	0.13385	0.184976	-0.0511259	0.143257	0.0269955	-0.276603	Peppas_K
58	0.139038	0.221365	-0.0823273	0.0991449	0.0259553	-0.44541	Peppas_K
70	0.171717	0.163442	0.00827535	0.0200635	0.0205524	0.0447716	Peppas_K
81	0.342798	0.176956	0.165842	0.0733901	0.0139422	0.897245	Peppas_K
91	0.020653	0.151548	-0.130895	0.00442401	0.00658475	-0.708174	Peppas_K
103	0.0208367	0.156921	-0.136084	0.035799	0.0150836	-0.736245	Peppas_K
113	0.0828502	0.238842	-0.155992	0.114182	0.0209917	-0.843954	Peppas_K
123	0.0842336	0.191438	-0.107204	0.0969446	0.00837255	-0.580001	Peppas_K
134	0.0344608	0.177001	-0.14254	0.0134053	0.0119425	-0.771173	Peppas_K
145	0.0153349	0.20036	-0.185025	0.0119073	0.0125919	-1.00103	Peppas_K
157	0.273465	0.263809	0.00965567	0.0107163	0.00848375	0.0522394	Peppas_K
167	0.371252	0.240903	0.130349	0.0125428	0.0200472	0.705218	Peppas_K
178	0.397502	0.228211	0.169291	0.0949191	0.0671522	0.915905	Peppas_K
190	0.596025	0.292586	0.303439	0.0677733	0.0147432	1.64168	Peppas_K
203	0.373648	0.235172	0.138475	0.0686223	0.0405596	0.749183	Peppas_K
213	0.265493	0.219715	0.0457779	0.024884	0.0432143	0.247669	Peppas_K
225	0.222089	0.177186	0.0449031	0.0226988	0.0172824	0.242936	Peppas_K
235	0.0255133	0.151518	-0.126005	0.045156	0.345214	-0.681713	Peppas_K
245	0.00537024	0.177075	-0.171705	0.0404915	0.0643024	-0.928963	Peppas_K
255	0.187632	0.193916	-0.00628465	0.0294972	0.0123683	-0.0340014	Peppas_K
265	0.104159	0.188812	-0.0846524	0.0516517	0.015028	-0.457989	Peppas_K
275	0.32704	0.29412	0.0329194	0.137552	0.0301455	0.178101	Peppas_K
285	0.0174813	0.171172	-0.15369	0.0189676	0.027237	-0.8315	Peppas_K
295	0.199787	0.184729	0.0150572	0.0101238	0.0178773	0.0814629	Peppas_K
305	0.49264	0.227934	0.264705	0.102735	0.0202851	1.43212	Peppas_K
315	0.0598031	0.215572	-0.155769	0.0339261	0.0178844	-0.842745	Peppas_K
3	0.161797	0.173263	-0.0114658	0.0535312	0.0175074	-0.0620325	Peppas_K
13	0.625408	0.190667	0.434741	0.0407664	0.0177578	2.35205	Peppas_K
23	0.0743581	0.181359	-0.107001	0.0119389	0.01796	-0.578902	Peppas_K
36	0.359521	0.297248	0.0622735	0.172922	0.0178851	0.336914	Peppas_K
46	0.127541	0.288631	-0.16109	0.0615699	0.0179709	-0.871534	Peppas_K
57	0.221865	0.172421	0.0494435	0.106908	0.0178874	0.267501	Peppas_K
69	0.155091	0.164689	-0.00959727	0.0503373	0.0180472	-0.0519235	Peppas_K
80	0.170367	0.161983	0.00838407	0.0514867	0.0182643	0.0453597	Peppas_K
90	0.0568982	0.142392	-0.0854934	0.0151976	0.0179355	-0.462539	Peppas_K
102	0.024919	0.134252	-0.109333	0.039038	0.0177057	-0.591518	Peppas_K
112	0.0849554	0.198986	-0.114031	0.0233541	0.0245885	-0.616932	Peppas_K
122	0.00327038	0.158257	-0.154987	0.0300211	0.0314327	-0.838515	Peppas_K
133	0.0205454	0.141668	-0.121123	0.0354534	0.0378743	-0.655302	Peppas_K
144	0.432782	0.161617	0.271166	0.022956	0.0502097	1.46707	Peppas_K
156	0.297872	0.25855	0.0393217	0.0191849	0.0310398	0.212739	Peppas_K
166	0.532437	0.290831	0.241605	0.0133297	0.0246863	1.30714	Peppas_K
177	0.292814	0.347475	-0.0546608	0.0580992	0.0232582	-0.295727	Peppas_K
189	0.16574	0.201388	-0.0356482	0.0842661	0.0319212	-0.192865	Peppas_K
202	0.4318	0.230681	0.20112	0.0509555	0.0330038	1.0881	Peppas_K
212	0.233603	0.230309	0.00329407	0.0165074	0.025089	0.0178217	Peppas_K
224	0.0281278	0.222353	-0.194225	0.0630792	0.0912287	-1.0508	Peppas_K
234	0.00282032	0.127363	-0.124543	0.0269881	0.0701037	-0.673806	Peppas_K
244	0.00657726	0.128852	-0.122275	0.0281313	0.063313	-0.661535	Peppas_K
254	0.109724	0.20958	-0.0998562	0.0150765	0.0632209	-0.540245	Peppas_K
264	0.116255	0.318994	-0.202739	0.138917	0.0605791	-1.09687	Peppas_K
274	0.575612	0.274039	0.301572	0.0139645	0.0285008	1.63158	Peppas_K
284	0.108394	0.191272	-0.0828786	0.0682479	0.0404604	-0.448392	Peppas_K
294	0.0979932	0.195344	-0.097351	0.0557553	0.130161	-0.526691	Peppas_K
304	0.288197	0.324773	-0.0365756	0.0703745	0.0849033	-0.197883	Peppas_K
314	0.120044	0.259225	-0.139181	0.034727	0.0744565	-0.752999	Peppas_K
2	0.57698	0.223702	0.353277	0.0494925	0.0758381	1.91131	Peppas_K
12	0.148511	0.179668	-0.0311569	0.0234573	0.0322244	-0.168566	Peppas_K
22	0.108366	0.195936	-0.0875699	0.0194004	0.0607796	-0.473773	Peppas_K
34	0.0102746	0.168482	-0.158208	0.0695304	0.086545	-0.855941	Peppas_K
45	0.381737	0.181215	0.200521	0.0377932	0.0352953	1.08487	Peppas_K
56	0.525397	0.229055	0.296342	0.0573932	0.0275278	1.60328	Peppas_K
68	0.15241	0.182828	-0.0304181	0.0350007	0.0244999	-0.164569	Peppas_K
79	0.0812619	0.174599	-0.093337	0.0116721	0.0229244	-0.504975	Peppas_K
89	0.0487633	0.170063	-0.1213	0.00883126	0.020786	-0.656259	Peppas_K
101	0.0587191	0.166366	-0.107647	0.0340149	0.128294	-0.582395	Peppas_K
111	0.144599	0.235259	-0.0906604	0.0702349	0.0142144	-0.490494	Peppas_K
121	0.00491895	0.163297	-0.158378	0.0157169	0.0428694	-0.856863	Peppas_K
132	0.0270316	0.173025	-0.145994	0.0231764	0.0419037	-0.78986	Peppas_K
143	0.0220874	0.167526	-0.145438	0.0356253	0.0417711	-0.786854	Peppas_K
155	0.328106	0.236765	0.0913406	0.0105236	0.041319	0.494174	Peppas_K
165	0.463379	0.25718	0.206199	0.022528	0.0581158	1.11558	Peppas_K
176	0.272358	0.202848	0.0695098	0.054261	0.0546444	0.376064	Peppas_K
188	0.124288	0.231318	-0.10703	0.0168738	0.0506639	-0.579059	Peppas_K
201	0.141977	0.211678	-0.0697011	0.0152285	0.0506906	-0.377099	Peppas_K
211	0.352708	0.208302	0.144407	0.0110243	0.052321	0.781274	Peppas_K
223	0.373066	0.193347	0.17972	0.0188388	0.0506723	0.972325	Peppas_K
233	0.0143276	0.161215	-0.146888	0.0329232	0.0156044	-0.794696	Peppas_K
243	0.00591556	0.158466	-0.152551	0.026089	0.0286725	-0.825335	Peppas_K
253	0.423469	0.207019	0.21645	0.0669203	0.0160465	1.17105	Peppas_K
263	0.118497	0.18032	-0.0618232	0.0583833	0.0166678	-0.334478	Peppas_K
273	0.582415	0.251005	0.331411	0.0106934	0.0199706	1.79301	Peppas_K
283	0.0852486	0.188672	-0.103423	0.0139697	0.0162806	-0.559543	Peppas_K
293	0.127445	0.186664	-0.0592196	0.0229278	0.0168196	-0.320391	Peppas_K
303	0.353637	0.186262	0.167376	0.0895395	0.0136112	0.905541	Peppas_K
313	0.510978	0.239462	0.271516	0.0679089	0.0778767	1.46896	Peppas_K
1	0.0299269	0.174768	-0.144841	0.0124965	0.0729116	-0.783625	Peppas_K
11	0.0778074	0.166916	-0.0891085	0.0151698	0.0716174	-0.482098	Peppas_K
21	0.208634	0.170007	0.0386275	0.0366354	0.0786719	0.208984	Peppas_K
33	0.00980739	0.159428	-0.14962	0.0431418	0.0703891	-0.80948	Peppas_K
44	0.00919668	0.146797	-0.137601	0.020973	0.0719701	-0.744451	Peppas_K
55	0.570321	0.169869	0.400452	0.0159042	0.0718705	2.16654	Peppas_K
67	0.159438	0.188335	-0.0288971	0.0170674	0.0523757	-0.15634	Peppas_K
78	0.125959	0.164133	-0.0381731	0.0241378	0.0298414	-0.206525	Peppas_K
88	0.19034	0.200378	-0.0100378	0.0071134	0.0653051	-0.0543066	Peppas_K
100	0.0121335	0.148288	-0.136154	0.0406038	0.0522534	-0.736627	Peppas_K
110	0.207589	0.185617	0.0219723	0.115131	0.0412608	0.118875	Peppas_K
120	0.000661461	0.143182	-0.142521	0.00693296	0.0638912	-0.771071	Peppas_K
131	0.0432719	0.219677	-0.176405	0.144727	0.131169	-0.954392	Peppas_K
142	0.505517	0.227967	0.27755	0.0829762	0.142118	1.50161	Peppas_K
154	0.355173	0.242015	0.113158	0.0389431	0.0385078	0.61221	Peppas_K
164	0.331008	0.273161	0.0578469	0.0207925	0.040416	0.312965	Peppas_K
174	0.168926	0.208474	-0.0395483	0.0457251	0.091849	-0.213965	Peppas_K
187	0.180376	0.229674	-0.0492974	0.0208985	0.103062	-0.266711	Peppas_K
200	0.209498	0.24485	-0.0353514	0.0417171	0.0745545	-0.191259	Peppas_K
210	0.318988	0.260798	0.0581899	0.0271891	0.103808	0.314821	Peppas_K
222	0.625993	0.200986	0.425006	0.0850647	0.0625206	2.29938	Peppas_K
232	0.0123954	0.141177	-0.128782	0.0213466	0.0459462	-0.69674	Peppas_K
242	0.00448516	0.137502	-0.133017	0.0165994	0.02809	-0.71965	Peppas_K
252	0.116012	0.168222	-0.0522096	0.065178	0.0318932	-0.282466	Peppas_K
262	0.133923	0.210531	-0.0766074	0.0546373	0.0309517	-0.414464	Peppas_K
272	0.131105	0.218855	-0.0877502	0.0475491	0.0333823	-0.474749	Peppas_K
282	0.308071	0.221616	0.0864552	0.0153522	0.0426932	0.467743	Peppas_K
292	0.120263	0.17116	-0.0508974	0.00163345	0.0385023	-0.275367	Peppas_K
302	0.184273	0.229436	-0.0451631	0.0232789	0.0131531	-0.244343	Peppas_K
312	0.428083	0.270584	0.157499	0.0573022	0.0269037	0.852104	Peppas_K
1	0.0587084	0.786764	-0.728056	0.0361112	0.0388326	-3.91298	Burst_24h
11	1.00491	0.798164	0.20675	0.0301038	0.0113018	1.11119	Burst_24h
21	0.79947	0.817458	-0.0179885	0.0340316	0.013534	-0.09668	Burst_24h
31	0.939326	0.823172	0.116155	0.093373	0.0124741	0.62428	Burst_24h
41	0.860527	0.795086	0.0654412	0.00943186	0.0136843	0.351717	Burst_24h
51	0.957915	0.827632	0.130283	0.0164978	0.0104625	0.700212	Burst_24h
61	0.660264	0.784952	-0.124688	0.0372004	0.0100183	-0.670143	Burst_24h
71	0.84195	0.828118	0.0138321	0.0971083	0.0109801	0.0743417	Burst_24h
81	0.828125	0.784389	0.0437356	0.0274586	0.0116061	0.23506	Burst_24h
91	0.574111	0.791348	-0.217237	0.0387902	0.0146381	-1.16755	Burst_24h
101	0.676556	0.79247	-0.115914	0.0121504	0.0106716	-0.622988	Burst_24h
111	0.86712	0.809829	0.0572907	0.0191043	0.0117506	0.307912	Burst_24h
121	0.906349	0.827083	0.0792662	0.0250401	0.0164913	0.42602	Burst_24h
131	0.982422	0.844883	0.137539	0.0326919	0.0213741	0.73921	Burst_24h
141	0.958465	0.839048	0.119418	0.0438822	0.0117899	0.641818	Burst_24h
151	0.779804	0.80841	-0.0286058	0.018331	0.00920495	-0.153744	Burst_24h
161	0.985693	0.829693	0.156	0.0231041	0.0137104	0.83843	Burst_24h
171	0.651766	0.801539	-0.149773	0.0224527	0.0102965	-0.804965	Burst_24h
181	0.855808	0.830103	0.0257052	0.0500102	0.0155378	0.138154	Burst_24h
191	0.860017	0.826072	0.0339452	0.0444865	0.00817913	0.182441	Burst_24h
201	0.592322	0.80691	-0.214588	0.0313198	0.0740973	-1.15332	Burst_24h
211	1.01483	0.825616	0.189211	0.0184888	0.0738541	1.01692	Burst_24h
221	0.567988	0.819091	-0.251103	0.0375636	0.0750993	-1.34957	Burst_24h
231	0.851033	0.819198	0.0318345	0.0197115	0.0746716	0.171096	Burst_24h
241	0.954776	0.817037	0.13774	0.0109727	0.0755195	0.74029	Burst_24h
251	0.658883	0.763195	-0.104312	0.108109	0.0384236	-0.56063	Burst_24h
261	0.965669	0.788972	0.176697	0.0778947	0.0231097	0.949668	Burst_24h
271	0.032138	0.788193	-0.756055	0.0553282	0.0254636	-4.06346	Burst_24h
281	1.00462	0.839146	0.165479	0.00946746	0.0292433	0.889374	Burst_24h
291	0.942771	0.810233	0.132538	0.0329442	0.0280107	0.712334	Burst_24h
301	0.648417	0.806634	-0.158217	0.00781808	0.0184193	-0.850344	Burst_24h
311	0.988883	0.79225	0.196633	0.0191625	0.089093	1.05682	Burst_24h
321	0.917306	0.800243	0.117063	0.0381056	0.0914994	0.629163	Burst_24h
10	0.997543	0.807146	0.190397	0.0639272	0.0978609	1.0233	Burst_24h
20	0.953132	0.826152	0.12698	0.01038	0.103393	0.682463	Burst_24h
30	0.916624	0.807366	0.109257	0.0646458	0.266691	0.587209	Burst_24h
40	0.557186	0.815718	-0.258532	0.0329669	0.0226945	-1.3895	Burst_24h
50	1.02889	0.822074	0.206815	0.0435771	0.0239018	1.11154	Burst_24h
60	1.00706	0.827981	0.179078	0.091723	0.0221673	0.962463	Burst_24h
70	1.06909	0.822795	0.246296	0.0223203	0.0369434	1.32373	Burst_24h
80	1.07354	0.809141	0.264401	0.0864258	0.0240997	1.42104	Burst_24h
90	0.775319	0.769034	0.0062847	0.0625105	0.025493	0.0337775	Burst_24h
100	0.586749	0.791867	-0.205118	0.0127266	0.0245319	-1.10242	Burst_24h
110	0.85184	0.807929	0.0439108	0.0239974	0.024374	0.236001	Burst_24h
120	0.994464	0.833118	0.161346	0.0498545	0.0114852	0.867163	Burst_24h
130	0.362765	0.784105	-0.42134	0.0847119	0.0657217	-2.26452	Burst_24h
140	0.906009	0.822933	0.0830757	0.0550263	0.0548092	0.446495	Burst_24h
150	0.715431	0.805809	-0.0903786	0.00678469	0.0351994	-0.485745	Burst_24h
160	0.94274	0.828267	0.114473	0.0148944	0.0305083	0.615242	Burst_24h
170	0.690709	0.806195	-0.115486	0.0400511	0.0163622	-0.620688	Burst_24h
180	0.827262	0.792998	0.034264	0.0972372	0.0276926	0.184154	Burst_24h
190	0.870017	0.817017	0.0530005	0.0274801	0.0402404	0.284854	Burst_24h
200	0.642499	0.811122	-0.168623	0.0412903	0.012922	-0.906276	Burst_24h
210	0.909705	0.823275	0.0864303	0.0233283	0.0247211	0.464525	Burst_24h
220	0.730198	0.791271	-0.0610728	0.0271412	0.0383971	-0.328239	Burst_24h
230	0.883306	0.814335	0.0689712	0.0253951	0.058217	0.37069	Burst_24h
240	0.788539	0.818656	-0.0301165	0.0104588	0.0302032	-0.161863	Burst_24h
250	0.596616	0.759333	-0.162717	0.140049	0.018335	-0.874532	Burst_24h
260	0.99474	0.79071	0.20403	0.150976	0.0304712	1.09657	Burst_24h
270	0.88855	0.824247	0.0643029	0.0144081	0.344548	0.3456	Burst_24h
280	1.00928	0.833387	0.175893	0.0260701	0.0351986	0.945348	Burst_24h
290	0.660019	0.81146	-0.151441	0.0144591	0.0350588	-0.813929	Burst_24h
300	0.723943	0.803323	-0.0793795	0.0168632	0.0307557	-0.42663	Burst_24h
310	0.889043	0.800226	0.0888165	0.0239998	0.0383034	0.477349	Burst_24h
320	0.860332	0.851309	0.00902298	0.0384141	0.036142	0.0484945	Burst_24h
9	0.979028	0.855969	0.123059	0.00570413	0.122827	0.66139	Burst_24h
19	0.413736	0.816601	-0.402865	0.0329066	0.0312523	-2.16522	Burst_24h
29	0.93221	0.761724	0.170486	0.0662045	0.0335935	0.916286	Burst_24h
39	0.389281	0.821339	-0.432058	0.0738479	0.0131798	-2.32212	Burst_24h
49	0.436911	0.799945	-0.363034	0.0372853	0.0120008	-1.95115	Burst_24h
59	0.992208	0.818144	0.174064	0.0580523	0.116102	0.935516	Burst_24h
69	1.0604	0.783351	0.277051	0.0756758	0.015923	1.48903	Burst_24h
79	0.830402	0.87404	-0.0436373	0.020105	0.0127761	-0.234531	Burst_24h
89	0.835681	0.802948	0.032733	0.0597846	0.0154417	0.175926	Burst_24h
99	0.808233	0.798609	0.00962482	0.0136221	0.0135159	0.0517291	Burst_24h
109	0.995426	0.805852	0.189575	0.0468781	0.011327	1.01888	Burst_24h
119	0.871434	0.809279	0.0621553	0.0283653	0.012668	0.334057	Burst_24h
129	0.744102	0.823999	-0.0798971	0.0277367	0.0164275	-0.429411	Burst_24h
139	0.927492	0.842715	0.0847774	0.0444076	0.0172491	0.455641	Burst_24h
149	0.694143	0.810245	-0.116102	0.0349218	0.0139783	-0.623994	Burst_24h
159	0.93047	0.851688	0.0787823	0.0201721	0.0207855	0.42342	Burst_24h
169	0.982326	0.846228	0.136097	0.017851	0.0440804	0.731463	Burst_24h
179	0.707272	0.795259	-0.0879871	0.0482357	0.0456588	-0.472891	Burst_24h
189	0.848698	0.82323	0.025468	0.0389861	0.0435239	0.136879	Burst_24h
199	0.776731	0.803471	-0.0267404	0.0117201	0.0189938	-0.143718	Burst_24h
209	0.764349	0.865992	-0.101643	0.0223678	0.0219541	-0.546285	Burst_24h
219	0.499967	0.807462	-0.307495	0.050353	0.0330628	-1.65265	Burst_24h
229	0.837563	0.824769	0.0127943	0.0115343	0.0255431	0.0687639	Burst_24h
239	0.906149	0.823737	0.0824116	0.0142645	0.0301904	0.442926	Burst_24h
249	0.377286	0.766567	-0.389281	0.0780365	0.0301317	-2.09221	Burst_24h
259	0.553707	0.675961	-0.122255	0.0860144	0.0363773	-0.657066	Burst_24h
269	0.909531	0.836787	0.0727443	0.00238164	0.0889302	0.390968	Burst_24h
279	1.00927	0.875676	0.13359	0.0210724	0.0370904	0.717984	Burst_24h
289	0.971162	0.832222	0.138941	0.021352	0.0377261	0.746744	Burst_24h
299	0.994595	0.82105	0.173545	0.0555489	0.0337088	0.932729	Burst_24h
309	0.995935	0.805405	0.19053	0.0542883	0.0330361	1.02401	Burst_24h
319	0.611458	0.79372	-0.182262	0.0238947	0.13082	-0.979577	Burst_24h
8	0.960562	0.861554	0.0990078	0.0394131	0.127928	0.532123	Burst_24h
18	0.130812	0.84858	-0.717768	0.0143528	0.132078	-3.85768	Burst_24h
28	0.897899	0.828724	0.069175	0.0135498	0.129599	0.371785	Burst_24h
38	0.520284	0.848319	-0.328034	0.0127078	0.131603	-1.76304	Burst_24h
48	0.658098	0.770207	-0.112109	0.0448597	0.128928	-0.602537	Burst_24h
58	0.694573	0.843588	-0.149015	0.0196105	0.128629	-0.800888	Burst_24h
68	1.00412	0.860366	0.143758	0.0366014	0.128954	0.772633	Burst_24h
78	0.839953	0.851152	-0.0111992	0.0224292	0.129588	-0.0601906	Burst_24h
88	0.952854	0.79566	0.157193	0.0225614	0.0279811	0.844845	Burst_24h
98	0.819948	0.810343	0.00960522	0.0265594	0.0331086	0.0516238	Burst_24h
108	0.595214	0.860211	-0.264996	0.157705	0.0507817	-1.42424	Burst_24h
118	0.733516	0.839187	-0.105671	0.0171712	0.0362919	-0.567935	Burst_24h
128	0.838558	0.806295	0.032263	0.0737404	0.0195359	0.173399	Burst_24h
138	0.887554	0.847307	0.0402468	0.0264979	0.0508362	0.216309	Burst_24h
148	0.992523	0.782166	0.210357	0.0708484	0.0190325	1.13058	Burst_24h
158	0.92638	0.853913	0.0724678	0.032584	0.0229696	0.389482	Burst_24h
168	0.95554	0.855592	0.0999483	0.032971	0.0573622	0.537178	Burst_24h
178	0.929373	0.823905	0.105468	0.0501301	0.0315127	0.566843	Burst_24h
188	0.956578	0.859272	0.0973065	0.0560572	0.0316305	0.522979	Burst_24h
198	0.681735	0.819962	-0.138227	0.0635086	0.0321509	-0.742907	Burst_24h
208	0.897927	0.844606	0.0533206	0.0071891	0.0451154	0.286575	Burst_24h
218	1.00314	0.841738	0.161403	0.013548	0.0121254	0.867471	Burst_24h
228	0.936891	0.820095	0.116796	0.0202287	0.0127825	0.627729	Burst_24h
238	0.866215	0.825409	0.0408066	0.00875703	0.00946468	0.219317	Burst_24h
248	0.27224	0.752767	-0.480527	0.0940316	0.0103376	-2.58262	Burst_24h
258	0.534757	0.8334	-0.298643	0.018485	0.0189331	-1.60507	Burst_24h
268	0.912157	0.835637	0.0765209	0.0127959	0.11078	0.411266	Burst_24h
278	1.01856	0.864393	0.154169	0.0511321	0.0377078	0.828588	Burst_24h
288	0.931238	0.842794	0.088444	0.0256683	0.0255312	0.475347	Burst_24h
298	0.973391	0.835741	0.13765	0.0494473	0.0258877	0.739809	Burst_24h
308	0.727607	0.838643	-0.111036	0.0342971	0.0503685	-0.596771	Burst_24h
318	0.616393	0.801481	-0.185087	0.0190363	0.0476529	-0.994763	Burst_24h
7	0.88848	0.844428	0.0440519	0.0253034	0.0253175	0.236759	Burst_24h
17	0.961671	0.786687	0.174983	0.0581737	0.0263874	0.940457	Burst_24h
27	0.932221	0.827512	0.104709	0.00491542	0.0202472	0.562767	Burst_24h
37	0.942417	0.807052	0.135366	0.0286937	0.0199082	0.727531	Burst_24h
47	0.640975	0.846011	-0.205035	0.118174	0.0204597	-1.10197	Burst_24h
57	0.957669	0.761774	0.195895	0.0412639	0.0523147	1.05285	Burst_24h
67	1.00196	0.853975	0.147988	0.0266837	0.0203866	0.795368	Burst_24h
77	0.970501	0.836661	0.133839	0.0251988	0.018184	0.719326	Burst_24h
87	0.903226	0.832902	0.0703242	0.045162	0.0170152	0.377962	Burst_24h
97	0.798967	0.807224	-0.00825698	0.0312431	0.0155324	-0.0443776	Burst_24h
107	0.995678	0.793809	0.201869	0.0576344	0.0198441	1.08496	Burst_24h
117	0.905495	0.833356	0.0721389	0.0393853	0.0263419	0.387715	Burst_24h
127	0.692593	0.79224	-0.0996469	0.0134131	0.038397	-0.535558	Burst_24h
137	0.915774	0.83718	0.0785941	0.0316264	0.0199082	0.422409	Burst_24h
147	0.902146	0.844218	0.0579282	0.02647	0.0353514	0.311338	Burst_24h
157	0.926829	0.851427	0.0754023	0.0152284	0.0829016	0.405254	Burst_24h
167	0.935437	0.841113	0.094324	0.0247069	0.0445103	0.50695	Burst_24h
177	0.70883	0.815717	-0.106887	0.0760195	0.0447987	-0.574471	Burst_24h
187	0.340421	0.789294	-0.448873	0.0232576	0.019006	-2.41249	Burst_24h
197	0.855148	0.823331	0.0318168	0.0622791	0.00972124	0.171001	Burst_24h
207	1.03841	0.842844	0.195567	0.0095356	0.0555966	1.05109	Burst_24h
217	0.95305	0.836024	0.117026	0.0222249	0.049901	0.628962	Burst_24h
227	0.770971	0.833544	-0.0625733	0.019786	0.0507055	-0.336304	Burst_24h
237	0.836563	0.830312	0.00625127	0.011305	0.0220195	0.0335978	Burst_24h
247	0.334807	0.700598	-0.365791	0.148536	0.0286808	-1.96597	Burst_24h
257	0.935109	0.797088	0.138021	0.0720979	0.0201256	0.741802	Burst_24h
267	0.91129	0.833124	0.0781668	0.00835762	0.0190022	0.420112	Burst_24h
277	1.00927	0.842239	0.167034	0.111054	0.0241589	0.897736	Burst_24h
287	0.990192	0.830933	0.159259	0.0180731	0.0201998	0.855947	Burst_24h
297	0.611761	0.80637	-0.194609	0.00781765	0.0229658	-1.04594	Burst_24h
307	0.842866	0.854129	-0.0112633	0.0531655	0.0261473	-0.0605354	Burst_24h
317	0.684013	0.782358	-0.0983445	0.0225116	0.0184112	-0.528558	Burst_24h
6	0.973613	0.839226	0.134387	0.0326788	0.0205081	0.72227	Burst_24h
16	0.975416	0.827407	0.148009	0.0065819	0.0206978	0.795484	Burst_24h
26	0.972525	0.844274	0.128251	0.0253317	0.0194758	0.689292	Burst_24h
36	0.547698	0.822427	-0.274729	0.0848355	0.0203058	-1.47655	Burst_24h
46	0.767712	0.827216	-0.0595045	0.00947634	0.0207032	-0.31981	Burst_24h
56	1.00934	0.830868	0.17847	0.0338029	0.0187286	0.959198	Burst_24h
66	0.992031	0.838559	0.153472	0.0627042	0.0212934	0.824841	Burst_24h
76	0.872845	0.847446	0.0253993	0.0583802	0.027893	0.13651	Burst_24h
86	0.933002	0.826081	0.106922	0.0124216	0.0202953	0.574658	Burst_24h
96	0.606365	0.771852	-0.165487	0.0250304	0.0263838	-0.889417	Burst_24h
106	0.997797	0.806332	0.191466	0.012796	0.0196112	1.02904	Burst_24h
116	0.953407	0.78664	0.166766	0.184603	0.10987	0.896295	Burst_24h
126	0.780344	0.795606	-0.0152619	0.0189625	0.110723	-0.0820258	Burst_24h
136	0.84526	0.832837	0.012423	0.045051	0.109308	0.0667683	Burst_24h
146	0.967237	0.822172	0.145065	0.0319861	0.109477	0.779662	Burst_24h
156	0.939024	0.845096	0.0939287	0.0265047	0.0657172	0.504825	Burst_24h
166	0.993988	0.846156	0.147831	0.0222413	0.064055	0.794529	Burst_24h
176	0.982106	0.832597	0.149509	0.0353957	0.101923	0.803542	Burst_24h
186	0.49161	0.782346	-0.290736	0.0964607	0.0600325	-1.56258	Burst_24h
196	0.965228	0.803678	0.16155	0.0135971	0.0830952	0.868261	Burst_24h
206	1.02467	0.832985	0.191682	0.0165861	0.0210401	1.03021	Burst_24h
216	0.815994	0.835896	-0.0199023	0.106093	0.0163869	-0.106966	Burst_24h
226	0.547015	0.829841	-0.282825	0.0178734	0.0117506	-1.52006	Burst_24h
236	0.788428	0.817919	-0.0294918	0.0195784	0.0270907	-0.158505	Burst_24h
246	0.297607	0.764229	-0.466622	0.102974	0.0196804	-2.50788	Burst_24h
256	0.871261	0.824362	0.0468986	0.0406209	0.0104696	0.252059	Burst_24h
266	0.922222	0.824002	0.0982203	0.0324028	0.0151615	0.527891	Burst_24h
276	0.754329	0.818683	-0.0643535	0.0204527	0.0499868	-0.345871	Burst_24h
286	0.909811	0.827201	0.0826104	0.0436803	0.0500067	0.443994	Burst_24h
296	0.698381	0.802921	-0.10454	0.0315117	0.0450939	-0.561854	Burst_24h
306	0.927191	0.826892	0.100299	0.0743512	0.0436881	0.539063	Burst_24h
316	0.850213	0.775007	0.0752067	0.0212806	0.040119	0.404202	Burst_24h
5	0.973114	0.829937	0.143177	0.0511831	0.040644	0.769511	Burst_24h
15	0.964744	0.827974	0.13677	0.016552	0.0234212	0.735077	Burst_24h
25	0.764985	0.816961	-0.0519755	0.0194491	0.0261814	-0.279345	Burst_24h
35	0.946009	0.806184	0.139825	0.0395154	0.0261777	0.751497	Burst_24h
45	0.893736	0.823851	0.069885	0.0267403	0.0288868	0.375601	Burst_24h
55	0.995124	0.821618	0.173506	0.0319113	0.0271981	0.932518	Burst_24h
65	0.992031	0.84668	0.145351	0.0716372	0.0272483	0.781198	Burst_24h
75	0.838347	0.809625	0.0287227	0.0457759	0.0284362	0.154372	Burst_24h
85	0.908189	0.826968	0.0812205	0.0495555	0.0265488	0.436524	Burst_24h
95	0.588645	0.776039	-0.187395	0.0407261	0.029142	-1.00716	Burst_24h
105	0.755889	0.797138	-0.0412496	0.00611737	0.024811	-0.221698	Burst_24h
115	0.73956	0.833191	-0.0936305	0.017725	0.0240127	-0.503222	Burst_24h
125	0.735042	0.829375	-0.0943331	0.114444	0.017549	-0.506999	Burst_24h
135	0.185475	0.797303	-0.611827	0.0906038	0.012011	-3.2883	Burst_24h
145	0.947214	0.823567	0.123647	0.0754486	0.00607837	0.664547	Burst_24h
155	0.955285	0.839	0.116285	0.0263451	0.0129402	0.62498	Burst_24h
165	0.997996	0.84125	0.156746	0.0271009	0.0179531	0.842442	Burst_24h
175	0.977136	0.824663	0.152473	0.0167242	0.00741306	0.819477	Burst_24h
185	0.723432	0.814821	-0.0913889	0.0217611	0.0104533	-0.491175	Burst_24h
195	0.712794	0.807465	-0.0946715	0.0199814	0.0109204	-0.508817	Burst_24h
205	0.710764	0.815925	-0.105162	0.0125327	0.00758389	-0.565198	Burst_24h
215	0.894708	0.829653	0.0650547	0.123433	0.0177457	0.34964	Burst_24h
225	0.840662	0.808051	0.0326113	0.075112	0.061294	0.175271	Burst_24h
235	0.884359	0.818221	0.0661377	0.0133983	0.0488742	0.355461	Burst_24h
245	0.442936	0.803605	-0.360668	0.0183626	0.0109709	-1.93843	Burst_24h
255	0.839767	0.83084	0.00892701	0.0285033	0.0139262	0.0479787	Burst_24h
265	0.988425	0.841903	0.146522	0.0308802	0.0349637	0.787492	Burst_24h
275	0.713861	0.830793	-0.116931	0.0180602	0.0393824	-0.628454	Burst_24h
285	0.823823	0.8237	0.000123406	0.025824	0.014644	0.000663252	Burst_24h
295	0.95297	0.810394	0.142577	0.0190773	0.315923	0.766286	Burst_24h
305	0.727661	0.800983	-0.0733226	0.103872	0.0599097	-0.394077	Burst_24h
315	0.509619	0.801759	-0.29214	0.0503548	0.0120584	-1.57012	Burst_24h
4	0.994619	0.837688	0.156931	0.00791118	0.0142721	0.843435	Burst_24h
14	0.980174	0.852793	0.127381	0.0509733	0.0253622	0.684617	Burst_24h
24	0.807715	0.823055	-0.0153402	0.0308333	0.0230366	-0.0824466	Burst_24h
34	0.997438	0.740853	0.256585	0.138604	0.0164887	1.37903	Burst_24h
44	0.37259	0.735842	-0.363252	0.018918	0.0179278	-1.95232	Burst_24h
54	1.01816	0.825613	0.192545	0.0262739	0.016503	1.03484	Burst_24h
64	0.994596	0.869758	0.124838	0.0244622	0.0163641	0.67095	Burst_24h
74	1.08161	0.86738	0.214234	0.0123379	0.0166404	1.15141	Burst_24h
84	0.640371	0.706369	-0.0659982	0.00987526	0.0168414	-0.354711	Burst_24h
94	0.51731	0.749297	-0.231987	0.0348419	0.0167924	-1.24683	Burst_24h
104	0.704595	0.794386	-0.0897908	0.018648	0.0168007	-0.482586	Burst_24h
114	0.903058	0.764986	0.138072	0.130694	0.0164822	0.742077	Burst_24h
124	0.948189	0.772309	0.175879	0.101872	0.0164486	0.945273	Burst_24h
134	0.664323	0.805552	-0.141228	0.0346198	0.0166068	-0.759039	Burst_24h
144	0.876126	0.823948	0.0521784	0.00369269	0.0167504	0.280436	Burst_24h
154	0.977642	0.845926	0.131716	0.0161343	0.0163602	0.707918	Burst_24h
164	0.985972	0.85908	0.126892	0.0296081	0.0234101	0.681989	Burst_24h
174	0.849894	0.842532	0.00736171	0.00985523	0.0300177	0.0395659	Burst_24h
184	0.309799	0.847534	-0.537735	0.0511718	0.0361099	-2.89009	Burst_24h
194	1.03501	0.824312	0.210696	0.0273655	0.0479074	1.1324	Burst_24h
204	0.723712	0.804031	-0.0803183	0.0323003	0.0265338	-0.431675	Burst_24h
214	0.96274	0.866786	0.0959541	0.0230291	0.0210996	0.515711	Burst_24h
224	0.60927	0.808465	-0.199195	0.0751262	0.0197897	-1.07058	Burst_24h
234	0.708138	0.834671	-0.126534	0.00733749	0.0277136	-0.680063	Burst_24h
244	0.678155	0.738784	-0.0606286	0.0434242	0.029075	-0.325852	Burst_24h
254	0.773714	0.83266	-0.0589461	0.0383792	0.0217662	-0.316809	Burst_24h
264	0.170197	0.832759	-0.662561	0.131046	0.0808558	-3.56097	Burst_24h
274	0.913277	0.823312	0.0899655	0.00805522	0.0656968	0.483524	Burst_24h
284	0.616057	0.796773	-0.180717	0.113492	0.0604045	-0.971271	Burst_24h
294	0.626844	0.830623	-0.203778	0.0768143	0.059997	-1.09522	Burst_24h
304	0.836546	0.791248	0.0452985	0.0125488	0.0571331	0.243459	Burst_24h
314	0.586275	0.757747	-0.171472	0.0753931	0.0246284	-0.921588	Burst_24h
3	0.973114	0.816866	0.156247	0.0343557	0.038018	0.83976	Burst_24h
13	1	0.751414	0.248586	0.0978158	0.115711	1.33604	Burst_24h
23	0.764985	0.822923	-0.057938	0.0363039	0.0772731	-0.311391	Burst_24h
33	0.963679	0.839218	0.124461	0.0235098	0.0714283	0.668924	Burst_24h
43	0.628495	0.757682	-0.129187	0.0529864	0.072814	-0.694325	Burst_24h
53	1.04367	0.835268	0.208397	0.00581035	0.0288759	1.12004	Burst_24h
63	0.560212	0.761437	-0.201225	0.0703994	0.0554336	-1.08149	Burst_24h
73	1.07394	0.840346	0.233594	0.0561177	0.0760538	1.25546	Burst_24h
83	0.24594	0.770239	-0.524299	0.00997722	0.0314056	-2.81787	Burst_24h
93	0.548973	0.774709	-0.225736	0.0419601	0.0252761	-1.21323	Burst_24h
103	0.667484	0.788509	-0.121025	0.0153963	0.0223286	-0.650454	Burst_24h
113	0.841648	0.823839	0.0178094	0.107769	0.0207823	0.0957176	Burst_24h
123	1.00357	0.827316	0.176258	0.0538355	0.018678	0.947306	Burst_24h
133	0.614151	0.806045	-0.191894	0.0110908	0.113908	-1.03134	Burst_24h
143	0.613511	0.806045	-0.192533	0.0110908	0.0125055	-1.03478	Burst_24h
153	0.69973	0.819663	-0.119933	0.0481075	0.0365979	-0.644585	Burst_24h
163	0.987758	0.840091	0.147667	0.0291307	0.0363409	0.793643	Burst_24h
173	0.790796	0.826577	-0.0357812	0.0255356	0.0357909	-0.192308	Burst_24h
183	0.844311	0.83977	0.00454131	0.0262954	0.0355525	0.0244075	Burst_24h
193	0.895017	0.83886	0.0561574	0.0396203	0.0553926	0.301821	Burst_24h
203	0.958022	0.803018	0.155004	0.00819947	0.0518938	0.83308	Burst_24h
213	1.01184	0.84369	0.168151	0.0160714	0.0475504	0.903737	Burst_24h
223	0.766129	0.794045	-0.0279161	0.0106251	0.047133	-0.150037	Burst_24h
233	0.852899	0.816711	0.0361874	0.007597	0.0474281	0.194491	Burst_24h
243	0.789493	0.793867	-0.00437452	0.0405158	0.0474525	-0.0235111	Burst_24h
253	0.841704	0.793401	0.0483036	0.00632283	0.0148892	0.25961	Burst_24h
263	1	0.785277	0.214723	0.119528	0.0272044	1.15404	Burst_24h
273	0.910387	0.821994	0.0883932	0.0178622	0.0131939	0.475074	Burst_24h
283	0.562014	0.806637	-0.244624	0.0159028	0.0126521	-1.31474	Burst_24h
293	0.681665	0.820391	-0.138726	0.0247453	0.0151971	-0.745589	Burst_24h
303	0.646254	0.79561	-0.149356	0.0847962	0.0137769	-0.802723	Burst_24h
313	0.99825	0.841437	0.156813	0.0751378	0.0143467	0.8428	Burst_24h
2	0.991931	0.810268	0.181663	0.028713	0.0117294	0.976356	Burst_24h
12	1.00983	0.719773	0.290055	0.0456358	0.058925	1.55892	Burst_24h
22	0.810089	0.808419	0.00166966	0.054886	0.0542739	0.00897366	Burst_24h
32	0.994369	0.857457	0.136913	0.0181808	0.0529657	0.735846	Burst_24h
42	0.624277	0.810045	-0.185768	0.0531304	0.0594804	-0.998421	Burst_24h
52	1.0114	0.817052	0.194351	0.0782761	0.0515682	1.04455	Burst_24h
62	0.573726	0.791684	-0.217958	0.0194761	0.0516838	-1.17143	Burst_24h
72	0.598004	0.863476	-0.265471	0.00888723	0.0516227	-1.42679	Burst_24h
82	0.542923	0.682571	-0.139647	0.0500343	0.0479649	-0.750542	Burst_24h
92	0.449363	0.747078	-0.297715	0.0331974	0.0241014	-1.60009	Burst_24h
102	0.649323	0.757561	-0.108238	0.0249595	0.0581497	-0.581729	Burst_24h
112	0.669707	0.846953	-0.177246	0.0105116	0.0463889	-0.952619	Burst_24h
122	0.823753	0.855481	-0.0317275	0.0286348	0.0377318	-0.170521	Burst_24h
132	0.878154	0.747453	0.130701	0.0741122	0.0608232	0.702461	Burst_24h
142	0.970194	0.855219	0.114975	0.0374747	0.118772	0.61794	Burst_24h
152	0.759882	0.79885	-0.0389684	0.0773126	0.132482	-0.209438	Burst_24h
162	0.98569	0.862537	0.123153	0.0254272	0.034047	0.661894	Burst_24h
172	0.621725	0.769572	-0.147847	0.060128	0.0376846	-0.794611	Burst_24h
182	0.850733	0.827964	0.022769	0.0501842	0.0856665	0.122373	Burst_24h
192	0.860017	0.838565	0.0214524	0.0130216	0.0969354	0.115297	Burst_24h
202	0.894108	0.806723	0.0873857	0.0141367	0.0685125	0.469659	Burst_24h
212	1.00065	0.872694	0.127958	0.0110512	0.0955444	0.687715	Burst_24h
222	1.00446	0.821747	0.182715	0.122997	0.0542781	0.982009	Burst_24h
232	0.81772	0.835358	-0.0176383	0.0171528	0.0387038	-0.094798	Burst_24h
242	0.718491	0.812623	-0.0941312	0.0241391	0.0251125	-0.505913	Burst_24h
252	0.996894	0.863053	0.133841	0.0309212	0.0285506	0.719336	Burst_24h
262	0.243624	0.843817	-0.600193	0.0607062	0.0276278	-3.22577	Burst_24h
272	0.856247	0.854995	0.00125159	0.0611127	0.0297435	0.00672677	Burst_24h
282	1.03248	0.883531	0.148951	0.0203143	0.0377847	0.800548	Burst_24h
292	0.835741	0.812467	0.0232744	0.0307862	0.0337053	0.12509	Burst_24h
302	0.737459	0.810645	-0.0731855	0.0702389	0.0104111	-0.39334	Burst_24h
312	0.863361	0.746935	0.116426	0.134752	0.0244582	0.625738	Burst_24h
1	0	1					Burst_Class
2	1	1					Burst_Class
3	1	1					Burst_Class
4	1	1					Burst_Class
5	1	1					Burst_Class
6	1	1					Burst_Class
7	1	1					Burst_Class
8	1	1					Burst_Class
9	1	1					Burst_Class
10	1	1					Burst_Class
11	1	1					Burst_Class
12	1	1					Burst_Class
13	1	1					Burst_Class
14	1	1					Burst_Class
15	1	1					Burst_Class
16	1	1					Burst_Class
17	1	1					Burst_Class
18	0	1					Burst_Class
19	1	1					Burst_Class
20	1	1					Burst_Class
21	1	1					Burst_Class
22	1	1					Burst_Class
23	1	1					Burst_Class
24	1	1					Burst_Class
25	1	1					Burst_Class
26	1	1					Burst_Class
27	1	1					Burst_Class
28	1	1					Burst_Class
29	1	1					Burst_Class
30	1	1					Burst_Class
31	1	1					Burst_Class
32	1	1					Burst_Class
33	1	1					Burst_Class
34	1	1					Burst_Class
35	1	1					Burst_Class
36	1	1					Burst_Class
37	1	1					Burst_Class
38	1	1					Burst_Class
39	1	1					Burst_Class
40	1	1					Burst_Class
41	1	1					Burst_Class
42	1	1					Burst_Class
43	1	1					Burst_Class
44	1	1					Burst_Class
45	1	1					Burst_Class
46	1	1					Burst_Class
47	1	1					Burst_Class
48	1	1					Burst_Class
49	1	1					Burst_Class
50	1	1					Burst_Class
51	1	1					Burst_Class
52	1	1					Burst_Class
53	1	1					Burst_Class
54	1	1					Burst_Class
55	1	1					Burst_Class
56	1	1					Burst_Class
57	1	1					Burst_Class
58	1	1					Burst_Class
59	1	1					Burst_Class
60	1	1					Burst_Class
61	1	1					Burst_Class
62	1	1					Burst_Class
63	1	1					Burst_Class
64	1	1					Burst_Class
65	1	1					Burst_Class
66	1	1					Burst_Class
67	1	1					Burst_Class
68	1	1					Burst_Class
69	1	1					Burst_Class
70	1	1					Burst_Class
71	1	1					Burst_Class
72	1	1					Burst_Class
73	1	1					Burst_Class
74	1	1					Burst_Class
75	1	1					Burst_Class
76	1	1					Burst_Class
77	1	1					Burst_Class
78	1	1					Burst_Class
79	1	1					Burst_Class
80	1	1					Burst_Class
81	1	1					Burst_Class
82	1	1					Burst_Class
83	1	1					Burst_Class
84	1	1					Burst_Class
85	1	1					Burst_Class
86	1	1					Burst_Class
87	1	1					Burst_Class
88	1	1					Burst_Class
89	1	1					Burst_Class
90	1	1					Burst_Class
91	1	1					Burst_Class
92	1	1					Burst_Class
93	1	1					Burst_Class
94	1	1					Burst_Class
95	1	1					Burst_Class
96	1	1					Burst_Class
97	1	1					Burst_Class
98	1	1					Burst_Class
99	1	1					Burst_Class
100	1	1					Burst_Class
101	1	1					Burst_Class
102	1	1					Burst_Class
103	1	1					Burst_Class
104	1	1					Burst_Class
105	1	1					Burst_Class
106	1	1					Burst_Class
107	1	1					Burst_Class
108	1	1					Burst_Class
109	1	1					Burst_Class
110	1	1					Burst_Class
111	1	1					Burst_Class
112	1	1					Burst_Class
113	1	1					Burst_Class
114	1	1					Burst_Class
115	1	1					Burst_Class
116	1	1					Burst_Class
117	1	1					Burst_Class
118	1	1					Burst_Class
119	1	1					Burst_Class
120	1	1					Burst_Class
121	1	1					Burst_Class
122	1	1					Burst_Class
123	1	1					Burst_Class
124	1	1					Burst_Class
125	1	1					Burst_Class
126	1	1					Burst_Class
127	1	1					Burst_Class
128	1	1					Burst_Class
129	1	1					Burst_Class
130	1	1					Burst_Class
131	1	1					Burst_Class
132	1	1					Burst_Class
133	1	1					Burst_Class
134	1	1					Burst_Class
135	0	1					Burst_Class
136	1	1					Burst_Class
137	1	1					Burst_Class
138	1	1					Burst_Class
139	1	1					Burst_Class
140	1	1					Burst_Class
141	1	1					Burst_Class
142	1	1					Burst_Class
143	1	1					Burst_Class
144	1	1					Burst_Class
145	1	1					Burst_Class
146	1	1					Burst_Class
147	1	1					Burst_Class
148	1	1					Burst_Class
149	1	1					Burst_Class
150	1	1					Burst_Class
151	1	1					Burst_Class
152	1	1					Burst_Class
153	1	1					Burst_Class
154	1	1					Burst_Class
155	1	1					Burst_Class
156	1	1					Burst_Class
157	1	1					Burst_Class
158	1	1					Burst_Class
159	1	1					Burst_Class
160	1	1					Burst_Class
161	1	1					Burst_Class
162	1	1					Burst_Class
163	1	1					Burst_Class
164	1	1					Burst_Class
165	1	1					Burst_Class
166	1	1					Burst_Class
167	1	1					Burst_Class
168	1	1					Burst_Class
169	1	1					Burst_Class
170	1	1					Burst_Class
171	1	1					Burst_Class
172	1	1					Burst_Class
173	1	1					Burst_Class
174	1	1					Burst_Class
175	1	1					Burst_Class
176	1	1					Burst_Class
177	1	1					Burst_Class
178	1	1					Burst_Class
179	1	1					Burst_Class
180	1	1					Burst_Class
181	1	1					Burst_Class
182	1	1					Burst_Class
183	1	1					Burst_Class
184	1	1					Burst_Class
185	1	1					Burst_Class
186	1	1					Burst_Class
187	1	1					Burst_Class
188	1	1					Burst_Class
189	1	1					Burst_Class
190	1	1					Burst_Class
191	1	1					Burst_Class
192	1	1					Burst_Class
193	1	1					Burst_Class
194	1	1					Burst_Class
195	1	1					Burst_Class
196	1	1					Burst_Class
197	1	1					Burst_Class
198	1	1					Burst_Class
199	1	1					Burst_Class
200	1	1					Burst_Class
201	1	1					Burst_Class
202	1	1					Burst_Class
203	1	1					Burst_Class
204	1	1					Burst_Class
205	1	1					Burst_Class
206	1	1					Burst_Class
207	1	1					Burst_Class
208	1	1					Burst_Class
209	1	1					Burst_Class
210	1	1					Burst_Class
211	1	1					Burst_Class
212	1	1					Burst_Class
213	1	1					Burst_Class
214	1	1					Burst_Class
215	1	1					Burst_Class
216	1	1					Burst_Class
217	1	1					Burst_Class
218	1	1					Burst_Class
219	1	1					Burst_Class
220	1	1					Burst_Class
221	1	1					Burst_Class
222	1	1					Burst_Class
223	1	1					Burst_Class
224	1	1					Burst_Class
225	1	1					Burst_Class
226	1	1					Burst_Class
227	1	1					Burst_Class
228	1	1					Burst_Class
229	1	1					Burst_Class
230	1	1					Burst_Class
231	1	1					Burst_Class
232	1	1					Burst_Class
233	1	1					Burst_Class
234	1	1					Burst_Class
235	1	1					Burst_Class
236	1	1					Burst_Class
237	1	1					Burst_Class
238	1	1					Burst_Class
239	1	1					Burst_Class
240	1	1					Burst_Class
241	1	1					Burst_Class
242	1	1					Burst_Class
243	1	1					Burst_Class
244	1	1					Burst_Class
245	1	1					Burst_Class
246	1	1					Burst_Class
247	1	1					Burst_Class
248	1	1					Burst_Class
249	1	1					Burst_Class
250	1	1					Burst_Class
251	1	1					Burst_Class
252	1	1					Burst_Class
253	1	1					Burst_Class
254	1	1					Burst_Class
255	1	1					Burst_Class
256	1	1					Burst_Class
257	1	1					Burst_Class
258	1	1					Burst_Class
259	1	1					Burst_Class
260	1	1					Burst_Class
261	1	1					Burst_Class
262	1	1					Burst_Class
263	1	1					Burst_Class
264	0	1					Burst_Class
265	1	1					Burst_Class
266	1	1					Burst_Class
267	1	1					Burst_Class
268	1	1					Burst_Class
269	1	1					Burst_Class
270	1	1					Burst_Class
271	0	1					Burst_Class
272	1	1					Burst_Class
273	1	1					Burst_Class
274	1	1					Burst_Class
275	1	1					Burst_Class
276	1	1					Burst_Class
277	1	1					Burst_Class
278	1	1					Burst_Class
279	1	1					Burst_Class
280	1	1					Burst_Class
281	1	1					Burst_Class
282	1	1					Burst_Class
283	1	1					Burst_Class
284	1	1					Burst_Class
285	1	1					Burst_Class
286	1	1					Burst_Class
287	1	1					Burst_Class
288	1	1					Burst_Class
289	1	1					Burst_Class
290	1	1					Burst_Class
291	1	1					Burst_Class
292	1	1					Burst_Class
293	1	1					Burst_Class
294	1	1					Burst_Class
295	1	1					Burst_Class
296	1	1					Burst_Class
297	1	1					Burst_Class
298	1	1					Burst_Class
299	1	1					Burst_Class
300	1	1					Burst_Class
301	1	1					Burst_Class
302	1	1					Burst_Class
303	1	1					Burst_Class
304	1	1					Burst_Class
305	1	1					Burst_Class
306	1	1					Burst_Class
307	1	1					Burst_Class
308	1	1					Burst_Class
309	1	1					Burst_Class
310	1	1					Burst_Class
311	1	1					Burst_Class
312	1	1					Burst_Class
313	1	1					Burst_Class
314	1	1					Burst_Class
315	1	1					Burst_Class
316	1	1					Burst_Class
317	1	1					Burst_Class
318	1	1					Burst_Class
319	1	1					Burst_Class
320	1	1					Burst_Class
321	1	1					Burst_Class

## Sheet: LOSO_summary
Target	LOSO_R2	LOSO_MAE	LOSO_RMSE
Peppas_n	-0.0611161	0.363441	0.498158
Peppas_K	-0.0401196	0.14168	0.179466
Burst_24h	-0.179606	0.202069	0.245

## Sheet: LOSO_per_study
DOI	Target	N_samples	N_formulations	R2	MAE
10.1002/app.48710	Peppas_n	34	2	-3229.66	0.399098
10.1002/btm2.10298	Peppas_n	12	1	-3.71014e+32	0.53462
10.1002/jbm.a.32512	Peppas_n	9	1	0	0.0200048
10.1002/jbm.a.35463	Peppas_n	8	1	0	0.713416
10.1002/jbm.b.30412	Peppas_n	101	3	-4.5427	0.442804
10.1002/jbm.b.33844	Peppas_n	7	1	0	0.0513865
10.1002/jps.21073	Peppas_n	98	6	-3.09615	0.489432
10.1002/jps.22722	Peppas_n	15	1	0	0.436621
10.1007/BF03218313	Peppas_n	84	7	0.0117675	0.103326
10.1007/s11095-005-9042-6	Peppas_n	53	2	-4.84835	0.552355
10.1007/s11095-008-9747-4	Peppas_n	6	1	0	0.556776
10.1007/s11095-010-0202-y	Peppas_n	14	2	-87.545	0.539889
10.1007/s11095-015-1731-1	Peppas_n	20	1	-6.68687e+29	0.181573
10.1007/s11595-017-1624-8	Peppas_n	12	1	0	0.300531
10.1007/s12247-018-9346-9	Peppas_n	93	11	-2.65964	0.19765
10.1007/s12247-021-09544-7	Peppas_n	26	2	-0.253326	0.160857
10.1007/s13346-020-00758-9	Peppas_n	17	1	0	0.125061
10.1016/S0378-5173(03)00072-3	Peppas_n	25	1	0	0.220616
10.1016/S0928-0987(02)00023-4	Peppas_n	25	1	-3.41085e+31	0.324199
10.1016/S0939-6411(97)00126-4	Peppas_n	42	4	-0.142106	0.29115
10.1016/S1773-2247(05)50032-7	Peppas_n	13	1	-7.46655e+30	2.42695
10.1016/j.actbio.2014.06.038	Peppas_n	7	1	0	0.366154
10.1016/j.actbio.2020.12.061	Peppas_n	11	1	-2.48046e+30	0.174854
10.1016/j.ajps.2015.06.001	Peppas_n	14	1	-5.97701e+29	0.0858326
10.1016/j.ajps.2018.05.010	Peppas_n	30	1	-4.84259e+30	0.366472
10.1016/j.ajps.2020.01.001	Peppas_n	13	1	0	0.218313
10.1016/j.apsusc.2008.06.085	Peppas_n	17	1	-3.30997e+32	0.504966
10.1016/j.biomaterials.2005.07.005	Peppas_n	16	1	0	0.0597381
10.1016/j.colsurfb.2004.08.016	Peppas_n	42	2	-1439.73	0.691144
10.1016/j.ejpb.2007.06.008	Peppas_n	349	19	-0.591417	0.274363
10.1016/j.ejpb.2020.07.008	Peppas_n	24	2	-7.92616	0.284002
10.1016/j.ejpb.2023.08.006	Peppas_n	215	17	-0.17054	0.287766
10.1016/j.ejps.2008.12.016	Peppas_n	11	1	0	0.430157
10.1016/j.ejps.2016.08.024	Peppas_n	9	1	0	0.623716
10.1016/j.exer.2009.03.012	Peppas_n	24	1	0	0.525829
10.1016/j.ijbiomac.2024.130356	Peppas_n	17	1	0	0.206331
10.1016/j.ijpharm.2006.08.027	Peppas_n	21	3	-63.5391	0.421607
10.1016/j.ijpharm.2008.01.017	Peppas_n	36	1	0	0.477636
10.1016/j.ijpharm.2010.11.022	Peppas_n	6	1	-3.59246e+31	0.332718
10.1016/j.ijpharm.2011.05.007	Peppas_n	26	2	-772.662	0.553922
10.1016/j.ijpharm.2011.07.029	Peppas_n	14	1	0	0.0416777
10.1016/j.ijpharm.2012.02.012	Peppas_n	8	1	0	0.0936477
10.1016/j.ijpharm.2012.04.053	Peppas_n	68	2	-132.076	0.227351
10.1016/j.ijpharm.2012.07.036	Peppas_n	13	1	0	0.00293347
10.1016/j.ijpharm.2015.11.018	Peppas_n	12	1	0	0.321558
10.1016/j.ijpharm.2016.02.023	Peppas_n	13	1	-4.34075e+29	0.146293
10.1016/j.ijpharm.2016.08.032	Peppas_n	196	6	-0.544413	0.805989
10.1016/j.ijpharm.2017.12.006	Peppas_n	39	3	-8.42324	0.365378
10.1016/j.ijpharm.2019.118819	Peppas_n	47	3	-11.8817	0.202543
10.1016/j.ijpharm.2019.118916	Peppas_n	26	2	-29.9101	0.0552006
10.1016/j.ijpharm.2020.119601	Peppas_n	99	6	-11.7634	0.45115
10.1016/j.ijpharm.2022.122566	Peppas_n	89	3	-29.2894	1.27953
10.1016/j.ijpharm.2023.123693	Peppas_n	83	6	-0.0431897	0.267465
10.1016/j.jconrel.2004.01.011	Peppas_n	138	6	-5.69432	0.155599
10.1016/j.jconrel.2007.01.008	Peppas_n	12	1	-3.03975e+32	0.483915
10.1016/j.jconrel.2008.01.004	Peppas_n	26	2	-666.189	0.446248
10.1016/j.jconrel.2012.12.024	Peppas_n	30	3	-12.0404	0.517969
10.1016/j.jconrel.2017.03.396	Peppas_n	76	3	-13.3839	1.03501
10.1016/j.jddst.2015.10.009	Peppas_n	201	6	-0.469356	0.123632
10.1016/j.jddst.2020.101702	Peppas_n	19	1	0	0.198554
10.1016/j.jddst.2021.102775	Peppas_n	56	3	-3.07187	0.164102
10.1016/j.jddst.2021.102955	Peppas_n	17	1	0	0.340186
10.1016/j.jddst.2022.103609	Peppas_n	54	3	-187.163	0.996261
10.1016/j.jddst.2023.104762	Peppas_n	85	5	-7.9942	0.470561
10.1016/j.msec.2016.04.071	Peppas_n	50	2	-411.369	0.424448
10.1016/j.xphs.2023.08.011	Peppas_n	18	1	-1.82271e+30	0.149889
10.1021/bm050228k	Peppas_n	45	4	0.658199	0.0177707
10.1021/ja306866w	Peppas_n	33	2	-96.8061	0.179019
10.1023/A:1007527204887	Peppas_n	20	2	-756.737	0.131055
10.1039/c5ra00656b	Peppas_n	14	1	0	0.201487
10.1080/02652040010018641	Peppas_n	11	1	0	0.253738
10.1080/02652040500273902	Peppas_n	9	1	0	0.0366653
10.1080/02652040601058152	Peppas_n	8	1	0	0.372857
10.1080/02652048.2019.1582723	Peppas_n	69	3	-0.119858	0.17748
10.1080/10717544.2020.1815896	Peppas_n	13	1	-1.983e+33	0.617989
10.1080/10837450601168581	Peppas_n	7	1	0	0.525284
10.1080/21691401.2018.1443940	Peppas_n	12	1	0	0.284721
10.1081/LABB-200039635	Peppas_n	24	2	-72806.5	0.141095
10.1081/PDT-100100542	Peppas_n	58	4	-0.313839	0.246493
10.1089/jop.2006.132	Peppas_n	17	1	0	0.0856872
10.1159/000485502	Peppas_n	11	1	0	0.337936
10.1166/jnn.2017.13892	Peppas_n	18	2	-17.3235	0.100034
10.1177/08853282211056937	Peppas_n	22	2	-13.6662	0.289368
10.1208/aapsj070122	Peppas_n	12	1	-1.26906e+30	0.250139
10.1208/s12249-010-9445-5	Peppas_n	93	9	-138.092	0.6121
10.1208/s12249-020-01877-9	Peppas_n	18	1	-4.26271e+30	0.22922
10.1208/s12249-024-02760-7	Peppas_n	12	1	0	0.159522
10.1227/01.NEU.0000245607.99946.8F	Peppas_n	13	1	-3.11814e+31	0.619952
10.1248/cpb.58.1142	Peppas_n	18	2	-91.6368	0.345366
10.12659/MSM.911770	Peppas_n	8	1	0	0.930194
10.1371/journal. pone.0292861	Peppas_n	7	1	-1.70394e+31	0.229144
10.2147/DDDT.S138510	Peppas_n	22	1	-2.76173e+30	1.47601
10.2147/DDDT.S78407	Peppas_n	93	3	-0.252779	0.088165
10.2174/1567201816666181227105930	Peppas_n	168	8	-2.63207	0.264211
10.2174/1567201816666190528122137	Peppas_n	52	4	-0.282412	0.140442
10.22377/ajp.v12i02.2417	Peppas_n	54	6	-2.24532	0.234804
10.3109/02652040309178347	Peppas_n	39	5	-27.2722	0.982096
10.3109/02652048.2013.778905	Peppas_n	38	3	-311.321	0.294073
10.3109/02652048.2015.1065914	Peppas_n	18	1	-5.31569e+30	0.255971
10.3109/02652049809008239	Peppas_n	27	2	-0.639227	0.180292
10.3109/03639045.2016.1143952	Peppas_n	33	3	-2.64471	0.452852
10.3109/10717544.2011.596584	Peppas_n	16	1	0	0.112795
10.3109/10717544.2012.657719	Peppas_n	10	1	0	0.00544788
10.3109/10837450.2011.635152	Peppas_n	233	16	-5.14186	0.166987
10.3390/ijms241914729	Peppas_n	16	1	0	0.456074
10.1002/app.48710	Peppas_K	34	2	-5.23295	0.00813492
10.1002/btm2.10298	Peppas_K	12	1	-8.83303e+30	0.164981
10.1002/jbm.a.32512	Peppas_K	9	1	0	0.0578635
10.1002/jbm.a.35463	Peppas_K	8	1	0	0.1685
10.1002/jbm.b.30412	Peppas_K	101	3	-2.91436	0.0430898
10.1002/jbm.b.33844	Peppas_K	7	1	0	0.0496013
10.1002/jps.21073	Peppas_K	98	6	-0.109785	0.139057
10.1002/jps.22722	Peppas_K	15	1	-7.26759e+28	0.014965
10.1007/BF03218313	Peppas_K	84	7	-15.1782	0.117248
10.1007/s11095-005-9042-6	Peppas_K	53	2	-820.7	0.13327
10.1007/s11095-008-9747-4	Peppas_K	6	1	0	0.178466
10.1007/s11095-010-0202-y	Peppas_K	14	2	-1.0733	0.038837
10.1007/s11095-015-1731-1	Peppas_K	20	1	0	0.120325
10.1007/s11595-017-1624-8	Peppas_K	12	1	-2.87917e+31	1.19145
10.1007/s12247-018-9346-9	Peppas_K	93	11	-0.302082	0.0445817
10.1007/s12247-021-09544-7	Peppas_K	26	2	-43.5232	0.106286
10.1007/s13346-020-00758-9	Peppas_K	17	1	0	0.0569273
10.1016/S0378-5173(03)00072-3	Peppas_K	25	1	0	0.108883
10.1016/S0928-0987(02)00023-4	Peppas_K	25	1	0	0.0393517
10.1016/S0939-6411(97)00126-4	Peppas_K	42	4	-8.99357	0.0827554
10.1016/S1773-2247(05)50032-7	Peppas_K	13	1	-1.18661e+41	0.145889
10.1016/j.actbio.2014.06.038	Peppas_K	7	1	-1.47082e+31	0.212892
10.1016/j.actbio.2020.12.061	Peppas_K	11	1	0	0.217664
10.1016/j.ajps.2015.06.001	Peppas_K	14	1	-2.96423e+31	0.302229
10.1016/j.ajps.2018.05.010	Peppas_K	30	1	-1.53292e+31	0.21734
10.1016/j.ajps.2020.01.001	Peppas_K	13	1	0	0.02947
10.1016/j.apsusc.2008.06.085	Peppas_K	17	1	0	0.179454
10.1016/j.biomaterials.2005.07.005	Peppas_K	16	1	0	0.0454379
10.1016/j.colsurfb.2004.08.016	Peppas_K	42	2	-128.695	0.178122
10.1016/j.ejpb.2007.06.008	Peppas_K	349	19	-36.7835	0.178499
10.1016/j.ejpb.2020.07.008	Peppas_K	24	2	-27.6901	0.0244563
10.1016/j.ejpb.2023.08.006	Peppas_K	215	17	-0.545693	0.105952
10.1016/j.ejps.2008.12.016	Peppas_K	11	1	-2.08273e+31	0.506672
10.1016/j.ejps.2016.08.024	Peppas_K	9	1	0	0.443221
10.1016/j.exer.2009.03.012	Peppas_K	24	1	0	0.0615563
10.1016/j.ijbiomac.2024.130356	Peppas_K	17	1	0	0.309503
10.1016/j.ijpharm.2006.08.027	Peppas_K	21	3	0.0417214	0.0622145
10.1016/j.ijpharm.2008.01.017	Peppas_K	36	1	-7.43279e+33	0.299114
10.1016/j.ijpharm.2010.11.022	Peppas_K	6	1	0	0.2051
10.1016/j.ijpharm.2011.05.007	Peppas_K	26	2	-58747.4	0.397646
10.1016/j.ijpharm.2011.07.029	Peppas_K	14	1	-2.69168e+30	0.0683051
10.1016/j.ijpharm.2012.02.012	Peppas_K	8	1	0	0.00315058
10.1016/j.ijpharm.2012.04.053	Peppas_K	68	2	0.21784	0.116693
10.1016/j.ijpharm.2012.07.036	Peppas_K	13	1	-3.62711e+30	0.105721
10.1016/j.ijpharm.2015.11.018	Peppas_K	12	1	0	0.147898
10.1016/j.ijpharm.2016.02.023	Peppas_K	13	1	-1.11559e+33	0.115881
10.1016/j.ijpharm.2016.08.032	Peppas_K	196	6	-0.157394	0.147596
10.1016/j.ijpharm.2017.12.006	Peppas_K	39	3	-0.656024	0.294518
10.1016/j.ijpharm.2019.118819	Peppas_K	47	3	0.44288	0.118881
10.1016/j.ijpharm.2019.118916	Peppas_K	26	2	-54.9124	0.0748513
10.1016/j.ijpharm.2020.119601	Peppas_K	99	6	-6.452	0.2919
10.1016/j.ijpharm.2022.122566	Peppas_K	89	3	-726.59	0.136789
10.1016/j.ijpharm.2023.123693	Peppas_K	83	6	-0.126172	0.10883
10.1016/j.jconrel.2004.01.011	Peppas_K	138	6	-3.06256	0.110361
10.1016/j.jconrel.2007.01.008	Peppas_K	12	1	-8.70442e+30	0.163776
10.1016/j.jconrel.2008.01.004	Peppas_K	26	2	0.240597	0.0366397
10.1016/j.jconrel.2012.12.024	Peppas_K	30	3	-12.4426	0.257331
10.1016/j.jconrel.2017.03.396	Peppas_K	76	3	-235.894	0.189707
10.1016/j.jddst.2015.10.009	Peppas_K	201	6	0.20621	0.0912237
10.1016/j.jddst.2020.101702	Peppas_K	19	1	-7.23441e+30	0.0746538
10.1016/j.jddst.2021.102775	Peppas_K	56	3	-0.947939	0.0672838
10.1016/j.jddst.2021.102955	Peppas_K	17	1	0	0.0709798
10.1016/j.jddst.2022.103609	Peppas_K	54	3	-35309.5	0.19041
10.1016/j.jddst.2023.104762	Peppas_K	85	5	-3.40916	0.0880447
10.1016/j.msec.2016.04.071	Peppas_K	50	2	-922.94	0.278673
10.1016/j.xphs.2023.08.011	Peppas_K	18	1	-2.76718e+31	0.292011
10.1021/bm050228k	Peppas_K	45	4	0.386586	0.0173177
10.1021/ja306866w	Peppas_K	33	2	-3.05883	0.125414
10.1023/A:1007527204887	Peppas_K	20	2	-14.6551	0.13999
10.1039/c5ra00656b	Peppas_K	14	1	0	0.172998
10.1080/02652040010018641	Peppas_K	11	1	-3.49425e+31	0.656277
10.1080/02652040500273902	Peppas_K	9	1	0	0.0956391
10.1080/02652040601058152	Peppas_K	8	1	0	0.388355
10.1080/02652048.2019.1582723	Peppas_K	69	3	-6.34676	0.0628374
10.1080/10717544.2020.1815896	Peppas_K	13	1	-1.87453e+31	0.24034
10.1080/10837450601168581	Peppas_K	7	1	0	0.0308348
10.1080/21691401.2018.1443940	Peppas_K	12	1	-3.37943e+32	0.127559
10.1081/LABB-200039635	Peppas_K	24	2	-60.7467	0.0826511
10.1081/PDT-100100542	Peppas_K	58	4	-2.58603	0.177782
10.1089/jop.2006.132	Peppas_K	17	1	0	0.0268206
10.1159/000485502	Peppas_K	11	1	0	0.0242742
10.1166/jnn.2017.13892	Peppas_K	18	2	-13316.6	0.120561
10.1177/08853282211056937	Peppas_K	22	2	-0.45876	0.0539339
10.1208/aapsj070122	Peppas_K	12	1	-3.89013e+30	0.0547435
10.1208/s12249-010-9445-5	Peppas_K	93	9	-2.56938	0.150412
10.1208/s12249-020-01877-9	Peppas_K	18	1	-6.19073e+30	0.0690591
10.1208/s12249-024-02760-7	Peppas_K	12	1	-7.85394e+30	0.155569
10.1227/01.NEU.0000245607.99946.8F	Peppas_K	13	1	-1.17515e+33	0.118934
10.1248/cpb.58.1142	Peppas_K	18	2	-62.8697	0.0604392
10.12659/MSM.911770	Peppas_K	8	1	0	0.0700391
10.1371/journal. pone.0292861	Peppas_K	7	1	0	0.0330974
10.2147/DDDT.S138510	Peppas_K	22	1	-8.69709e+34	0.255792
10.2147/DDDT.S78407	Peppas_K	93	3	-20.784	0.0933832
10.2174/1567201816666181227105930	Peppas_K	168	8	-65.4846	0.124967
10.2174/1567201816666190528122137	Peppas_K	52	4	0.142781	0.0621108
10.22377/ajp.v12i02.2417	Peppas_K	54	6	-139.759	0.174369
10.3109/02652040309178347	Peppas_K	39	5	-798.137	0.140367
10.3109/02652048.2013.778905	Peppas_K	38	3	-7.03066	0.124268
10.3109/02652048.2015.1065914	Peppas_K	18	1	-7.11218e+30	0.0740205
10.3109/02652049809008239	Peppas_K	27	2	-2.74396	0.0861849
10.3109/03639045.2016.1143952	Peppas_K	33	3	-370.226	0.109321
10.3109/10717544.2011.596584	Peppas_K	16	1	0	0.0268511
10.3109/10717544.2012.657719	Peppas_K	10	1	0	0.13915
10.3109/10837450.2011.635152	Peppas_K	233	16	-7.34522	0.246674
10.3390/ijms241914729	Peppas_K	16	1	0	0.116565
10.1002/btm2.10298	Burst_24h	20	2	0.191574	0.159824
10.1002/jbm.a.32512	Burst_24h	9	1	0	0.131418
10.1002/jbm.b.30412	Burst_24h	101	3	-0.209648	0.356252
10.1002/jbm.b.33844	Burst_24h	7	1	0	0.103603
10.1002/jps.21073	Burst_24h	98	6	-5.61352	0.355617
10.1002/jps.22722	Burst_24h	15	1	-1.1383e+31	0.374575
10.1002/lary.20713	Burst_24h	15	2	-3.54792	0.123668
10.1007/s11095-005-9042-6	Burst_24h	41	1	0	0.528824
10.1007/s11095-008-9747-4	Burst_24h	6	1	-2.36369e+30	0.170689
10.1007/s11095-010-0202-y	Burst_24h	56	8	-1.21298	0.170426
10.1007/s11095-015-1731-1	Burst_24h	20	1	0	0.102367
10.1007/s12247-018-9346-9	Burst_24h	65	7	-0.374944	0.110713
10.1007/s12247-021-09544-7	Burst_24h	26	2	-1.67161	0.178434
10.1007/s13346-020-00758-9	Burst_24h	17	1	0	0.0507157
10.1016/S0378-5173(03)00072-3	Burst_24h	25	1	-6.57727e+29	0.0900395
10.1016/S0939-6411(97)00126-4	Burst_24h	33	3	-4.45535	0.217635
10.1016/S1773-2247(05)50032-7	Burst_24h	13	1	-2.37517e+33	0.676344
10.1016/j.actbio.2014.06.038	Burst_24h	7	1	-2.0045e+29	0.0497066
10.1016/j.ajps.2020.01.001	Burst_24h	13	1	-8.76661e+29	0.10395
10.1016/j.apsusc.2008.06.085	Burst_24h	17	1	0	0.052715
10.1016/j.ejpb.2007.06.008	Burst_24h	349	19	-2.89731	0.210754
10.1016/j.ejpb.2020.07.008	Burst_24h	24	2	-2.8414	0.179023
10.1016/j.ejpb.2023.08.006	Burst_24h	152	11	-0.11565	0.279377
10.1016/j.exer.2009.03.012	Burst_24h	24	1	0	0.142147
10.1016/j.ijpharm.2006.08.027	Burst_24h	21	3	-8.62585	0.121164
10.1016/j.ijpharm.2008.01.017	Burst_24h	36	1	-3.89764e+29	0.138625
10.1016/j.ijpharm.2011.07.029	Burst_24h	14	1	-4.24635e+30	0.22878
10.1016/j.ijpharm.2012.02.012	Burst_24h	8	1	0	0.00557064
10.1016/j.ijpharm.2012.04.053	Burst_24h	48	1	0	0.334509
10.1016/j.ijpharm.2015.11.018	Burst_24h	12	1	0	0.579771
10.1016/j.ijpharm.2016.02.023	Burst_24h	13	1	0	0.341044
10.1016/j.ijpharm.2016.08.032	Burst_24h	163	5	-2.80268	0.102122
10.1016/j.ijpharm.2017.12.006	Burst_24h	13	1	0	0.153923
10.1016/j.ijpharm.2019.118916	Burst_24h	26	2	-4.84191	0.0948925
10.1016/j.ijpharm.2020.119601	Burst_24h	115	7	-129.578	0.276502
10.1016/j.ijpharm.2022.122566	Burst_24h	89	3	-151.866	0.197433
10.1016/j.ijpharm.2023.123693	Burst_24h	83	6	-1.39572	0.153696
10.1016/j.jconrel.2008.01.004	Burst_24h	26	2	-1.56975	0.22887
10.1016/j.jconrel.2017.03.396	Burst_24h	56	2	-10.1713	0.339627
10.1016/j.jddst.2020.101702	Burst_24h	19	1	-5.51673e+30	0.260766
10.1016/j.jddst.2021.102775	Burst_24h	56	3	-0.661089	0.156476
10.1016/j.jddst.2021.102955	Burst_24h	17	1	0	0.358377
10.1016/j.msec.2016.04.071	Burst_24h	96	4	0.0700983	0.0447377
10.1016/j.xphs.2023.08.011	Burst_24h	18	1	0	0.0991224
10.1021/acsami.2c22814	Burst_24h	11	1	-4.75913e+30	0.2422
10.1021/bm050228k	Burst_24h	45	4	-359.23	0.183815
10.1021/ja306866w	Burst_24h	57	3	-0.475014	0.0684447
10.1080/02652048.2019.1582723	Burst_24h	69	3	-3.18193	0.299941
10.1080/10717544.2020.1815896	Burst_24h	13	1	-5.37307e+29	0.0813807
10.1080/10837450601168581	Burst_24h	7	1	0	0.230089
10.1080/21691401.2018.1443940	Burst_24h	12	1	0	0.252074
10.1081/LABB-200039635	Burst_24h	17	1	0	0.131911
10.1159/000485502	Burst_24h	11	1	-6.86682e+29	0.092
10.1177/08853282211056937	Burst_24h	22	2	-0.205248	0.231477
10.1208/aapsj070122	Burst_24h	12	1	-1.94876e+30	0.154985
10.1208/s12249-010-9445-5	Burst_24h	93	9	-3.49098	0.167829
10.1208/s12249-020-01877-9	Burst_24h	18	1	-1.08595e+28	0.0115695
10.1227/01.NEU.0000245607.99946.8F	Burst_24h	13	1	0	0.0038059
10.1248/cpb.58.1142	Burst_24h	18	2	-8.69605	0.0182658
10.12659/MSM.911770	Burst_24h	23	3	-168.858	0.109817
10.1371/journal. pone.0292861	Burst_24h	7	1	0	0.187084
10.2147/DDDT.S138510	Burst_24h	22	1	-5.52179e+28	0.0260886
10.2147/DDDT.S78407	Burst_24h	93	3	-0.664665	0.0264848
10.2174/1567201816666181227105930	Burst_24h	168	8	-3.55914	0.239991
10.22377/ajp.v12i02.2417	Burst_24h	54	6	-1.48653	0.0689154
10.3109/02652048.2013.778905	Burst_24h	50	4	-18.9146	0.360071
10.3109/03639045.2016.1143952	Burst_24h	33	3	-0.032967	0.106422
10.3109/10717544.2011.596584	Burst_24h	16	1	0	0.129342
10.3109/10717544.2012.657719	Burst_24h	10	1	-4.23954e+30	0.228596
10.3390/ijms241914729	Burst_24h	16	1	0	0.637587
10.3390/polym15020266	Burst_24h	29	2	-675.458	0.295058

## Sheet: Mahalanobis_AD
Target	AD_method	Region	Count	R2	MAE	Threshold	Feature_count	Covariance_rank	Pearson_r	Pearson_p	Spearman_rho	Spearman_p
Peppas_n	Mahalanobis_chi2_95	In-domain	268	0.163977	0.298666	24.9958	15	13
Peppas_n	Mahalanobis_chi2_95	Out-of-domain	32	0.0455144	0.366089	24.9958	15	13
Peppas_n	Mahalanobis_chi2_97_5	In-domain	273	0.164349	0.297217	27.4884	15	13
Peppas_n	Mahalanobis_chi2_97_5	Out-of-domain	27	0.0579168	0.393232	27.4884	15	13
Peppas_n	Mahalanobis_error_correlation	All	300		0.305858		15	13	0.0519259	0.370128	-0.0258761	0.655315
Peppas_K	Mahalanobis_chi2_95	In-domain	268	0.160021	0.14243	24.9958	15	13
Peppas_K	Mahalanobis_chi2_95	Out-of-domain	32	0.027268	0.115735	24.9958	15	13
Peppas_K	Mahalanobis_chi2_97_5	In-domain	273	0.161801	0.141501	27.4884	15	13
Peppas_K	Mahalanobis_chi2_97_5	Out-of-domain	27	0.0905604	0.120184	27.4884	15	13
Peppas_K	Mahalanobis_error_correlation	All	300		0.139582		15	13	-0.00869705	0.880756	0.0478241	0.409172
Burst_24h	Mahalanobis_chi2_95	In-domain	286	0.0970174	0.144638	24.9958	15	13
Burst_24h	Mahalanobis_chi2_95	Out-of-domain	35	0.121599	0.134305	24.9958	15	13
Burst_24h	Mahalanobis_chi2_97_5	In-domain	290	0.0977921	0.144003	27.4884	15	13
Burst_24h	Mahalanobis_chi2_97_5	Out-of-domain	31	0.107052	0.138917	27.4884	15	13
Burst_24h	Mahalanobis_error_correlation	All	321		0.143512		15	13	-0.0279864	0.617385	-0.0443073	0.428873

[truncated: 5 more sheets: Feature_importance_MIADR, Burst_confusion_matrix, Burst_distribution_audit, Burst_scaling_summary, Manifest]
