# Supplementary material for: Diagnosing the Information Limits of In Vitro Drug Release from PLGA Microparticle Data
Source: Pharmaceutics. 2026 Jun 29;18(7):805. doi: 10.3390/pharmaceutics18070805 (PMC13414694; doi:10.3390/pharmaceutics18070805)
Supplement: Supplementary file 1 [file pharmaceutics-18-00805-s001.zip › Supplementary Table S3 - Harmonized formulation method categories and frequencies.xlsx]

## Sheet: Supplementary Table S3
Supplementary Table S3. Harmonized formulation method categories and frequencies
Reported preparation-method descriptions were consolidated into four canonical emulsion-route categories by deterministic mapping. Percentages are formulation-level over the full curated dataset (N = 321). Formal inter-rater agreement was not calculated because the categories derive from a single pre-existing curated literature compilation and deterministic mapping rather than independent duplica…
Harmonized category	Definition / mapping rule	N	%	Notes
O/W	Oil-in-water single emulsion or solvent evaporation/extraction route for hydrophobic or organic-phase drug-polymer solutions.	204	63.6	Most common route
S/O/W	Solid-in-oil-in-water route in which solid drug is dispersed in the polymer organic phase before emulsification.	74	23.1
W/O/W	Water-in-oil-in-water double-emulsion route commonly used for hydrophilic drugs and peptides.	42	13.1	Typical for hydrophilic/peptide drugs
S/W/O/W	Solid-in-water-in-oil-in-water variant.	1	0.3	Single reported formulation
Total	All curated formulations	321	100
